# Supplementary material for: Detection and analysis of alternative splicing in Yarrowia lipolytica reveal structural constraints facilitating nonsense-mediated decay of intron-retaining transcripts
Source: Genome Biol. 2010 Jun 23;11(6):R65. doi: 10.1186/gb-2010-11-6-r65 (PMC2911113; doi:10.1186/gb-2010-11-6-r65)
Supplement: Additional file 3 — Supplementary Table S2. [file gb-2010-11-6-r65-S3.XLS]

## Sheet: Feuil1
Supplemental Table 2: characteristics of introns located in 5' UTRs
Gene name	chromosome	start	end		intron size			strand		cDNA			comments
					(nt)	category				spliced*	unspliced**
YALI0A07623g	Yali0A	738896	739416		521	3n+2		1
YALI0A09537g	Yali0A	945431	945484		54	3n		1
YALI0A09933g	Yali0A	1005745	1005915		171	3n		1		13	1		intron retention
YALI0A14784g	Yali0A	1508709	1508090		620	3n+2		-1		2
YALI0A17468g	Yali0A	1803337	1802809		529	3n+1		-1		11
YALI0A19668g	Yali0A	2118960	2118271		690	3n		-1		1
YALI0B00616g	Yali0B	64523	63941		583	3n+1		-1		1
YALI0B05940g	Yali0B	794636	794714		79	3n+1		1
YALI0B08748g	Yali0B	1201859	1201521		339	3n		-1		4
YALI0B12342g	Yali0B	1646643	1646582		62	3n+2		-1
YALI0B18150g	Yali0B	2367717	2366509		1209	3n		-1		4
YALI0B21662g	Yali0B	2850436	2850720		285	3n		1		2
YALI0C00495g	Yali0C	70180	69709		472	3n+1		-1		1
YALI0C06460g	Yali0C	861393	861010		384	3n		-1
YALI0C06853g	Yali0C	916698	916182		517	3n+2		-1		2
YALI0C09232g	Yali0C	1263547	1264079		533	3n+2		1		2
YALI0C16841g	Yali0C	2371043	2371187		145	3n+1		1
YALI0C19338g	Yali0C	2641933	2642006		74	3n+2		1		3
YALI0C19338g	Yali0C	2641767	2641883		117	3n		1		3
YALI0C23903g	Yali0C	3201112	3201172		61	3n+1		1		1
YALI0D11374g	Yali0D	1426193	1425509		685	3n+1		-1		6	1		intron retention
YALI0D12144g	Yali0D	1511612	1511125		488	3n+2		-1		1
YALI0D12400g	Yali0D	1542546	1542070		477	3n		-1		16	1		intron retention
YALI0D17988g	Yali0D	2233400	2233199		202	3n+1		-1		2
YALI0D18062g	Yali0D	2243122	2243524		403	3n+1		1		2
YALI0D24299g	Yali0D	3217180	3216364		817	3n+1		-1		2
YALI0E04158g	Yali0E	466804	466911		108	3n		1
YALI0E04785g	Yali0E	539329	539629		301	3n+1		1
YALI0E16929g	Yali0E	2007630	2007168		463	3n+1		-1		2
YALI0E27005g	Yali0E	3201085	3200617		469	3n+1		-1		13
YALI0F04095g	Yali0F	620841	619696		1146	3n		-1		19	2		alternative TSS
YALI0F06776g	Yali0F	996149	996447		299	3n+2		1		1
YALI0F06776g	Yali0F	996458	996867		410	3n+2		1		1	1		alternative TSS
YALI0F16511g	Yali0F	2212274	2212401		128	3n+2		1		2
YALI0F16511g	Yali0F	2212435	2212877		443	3n+2		1		1
YALI0F31053g	Yali0F	3876592	3876342		251	3n+2		-1
* number of cDNA validating the intron splicing
** number of cDNA with the entire or partial intron sequence
TSS: transcription start site

## Sheet: Feuil2
YALI0B00616g_intron5UTR	Yali0B	64523	63941	-1
YALI0C00495g _intron5UTR	Yali0C	70180	69709	-1
YALI0F06776g_intron5UTR	Yali0F	996149	996447	1
YALI0F06776g_intron5UTR	Yali0F	996458	996867	1
YALI0D12144g_intron5UTR	Yali0D	1511612	1511125	-1
YALI0A19668g _intron5UTR	Yali0A	2118960	2118271	-1
YALI0C23903g _intron5UTR	Yali0C	3201112	3201172	1
YALI0A14784g_intron5UTR	Yali0A	1508709	1508090	-1
YALI0E16929g_intron5UTR	Yali0E	2007630	2007168	-1
YALI0D18062g_intron5UTR	Yali0D	2243122	2243524	1
YALI0B21662g _intron5UTR	Yali0B	2850436	2850720	1
YALI0D24299g_intron5UTR	Yali0D	3217180	3216364	-1
YALI0C19338g _intron5UTR	Yali0C	2641767	2641883	1
YALI0C19338g _intron5UTR	Yali0C	2641933	2642006	1
YALI0B08748g_intron5UTR	Yali0B	1201859	1201521	-1
YALI0B18150g _intron5UTR	Yali0B	2367717	2366509	-1
YALI0A17468g _intron5UTR	Yali0A	1803337	1802809	-1
YALI0A09933g_intron5UTR	Yali0A	1005745	1005915	1
YALI0D12400g_intron5UTR	Yali0D	1542546	1542070	-1
YALI0F04095g_intron5UTR	Yali0F	620841	619696	-1
YALI0E04158g_intron5UTR	Yali0E	466804	466911	1
YALI0E04785g _intron5UTR	Yali0E	539329	539629	1
YALI0A07623g _intron5UTR	Yali0A	738896	739416	1
YALI0B05940g_intron5UTR	Yali0B	794636	794714	1
YALI0C06460g _intron5UTR	Yali0C	861393	861010	-1
YALI0A09537g _intron5UTR	Yali0A	945431	945484	1
YALI0C09232g_intron5UTR	Yali0C	1263547	1264079	1
YALI0D11374g _intron5UTR	Yali0D	1426193	1425509	-1
YALI0B12342g_intron5UTR	Yali0B	1646643	1646582	-1
YALI0F16511g_intron5UTR	Yali0F	2212274	2212401	1
YALI0F16511g_intron5UTR	Yali0F	2212435	2212877	1
YALI0D17988g_intron5UTR	Yali0D	2233400	2233199	-1
YALI0A09537g _intron5UTR	Yali0C	2371043	2371187	1
YALI0E27005g_intron5UTR	Yali0E	3201085	3200617	-1
YALI0F31053g_intron5UTR	Yali0F	3876592	3876342	-1
