# Supplementary material for: Detection and analysis of alternative splicing in Yarrowia lipolytica reveal structural constraints facilitating nonsense-mediated decay of intron-retaining transcripts
Source: Genome Biol. 2010 Jun 23;11(6):R65. doi: 10.1186/gb-2010-11-6-r65 (PMC2911113; doi:10.1186/gb-2010-11-6-r65)
Supplement: Additional file 4 — Supplementary Table S3. [file gb-2010-11-6-r65-S4.XLS]

## Sheet: Feuil1
Supplemental Table 3: Simulations of intron length in 100 sets of 36 introns randomly selected
	sim1	sim2	sim3	sim4	sim5	sim6	sim7	sim8	sim9	sim10	sim11	sim12	sim13	sim14	sim15	sim16	sim17	sim18	sim19	sim20	sim21	sim22	sim23	sim24	sim25	sim26	sim27	sim28	sim29	sim30	sim31	sim32	sim33	sim34	sim35	sim36	sim37	sim38	sim39	sim40	sim41	sim42	sim43	sim44	sim45	sim46	sim47	sim48	sim49
average	295.028	241.083	258.694	209.417	275.361	362.361	233.667	219.333	253.167	359.917	280.944	237.972	342.806	273.278	255.667	381.444	343.472	225.528	238.972	324.194	247.056	278.889	303.333	256.25	264.611	325	224.333	247.861	313.056	317.75	227.083	324.056	275.278	274.25	263.25	312.944	328.528	302.417	290.25	234.722	285.75	329.472	302.083	223.583	282.833	316.139	250.694	293.306	313.222
min	41	44	44	46	46	44	43	41	46	45	46	46	45	44	45	44	48	45	43	47	44	48	45	44	46	45	44	43	44	43	44	43	43	46	45	44	41	46	44	44	48	41	43	43	41	43	45	46	51
max	757	886	640	511	788	1551	807	799	804	746	772	889	930	896	747	1486	896	687	930	786	688	1072	905	835	926	1182	531	886	1072	1282	788	899	899	728	1081	850	1053	889	757	812	782	1486	923	852	930	896	954	1258	954
median	250.5	162.5	258	176.5	235.5	309.5	165	157.5	188.5	372.5	230	125.5	275	258.5	143.5	328	274.5	169.5	133	264.5	157.5	241.5	276.5	183	153.5	311.5	207	154.5	169	278.5	155.5	271.5	247	238.5	238	307	300.5	249.5	254	134.5	260.5	293	243.5	131	190.5	275.5	153	196.5	281.5
For each simulation (set of 36 introns), the average length, minimal and maximal sizes and median were calculated. None of them was equal or greater than that of the 5'UTR introns. This finding validates the greater length of the 5'UTR introns.
[truncated: 51 more columns]
