# Supplementary material for: Detection and analysis of alternative splicing in Yarrowia lipolytica reveal structural constraints facilitating nonsense-mediated decay of intron-retaining transcripts
Source: Genome Biol. 2010 Jun 23;11(6):R65. doi: 10.1186/gb-2010-11-6-r65 (PMC2911113; doi:10.1186/gb-2010-11-6-r65)
Supplement: Additional file 5 — Supplementary Table S4. [file gb-2010-11-6-r65-S5.XLS]

## Sheet: Feuil2
	Gene	# expo	# stat	# oleic
	YALI0A00110g	49	0	0		49
	YALI0A00132g	9	2	12		23
	YALI0A00154g	0	2	0		2
	YALI0A00176g	3	0	0		3
	YALI0A00264g	1	1	8		10
	YALI0A00286g	0	0	1		1
	YALI0A00352g	6	3	17		26
	YALI0A00396g	3	1	13		17
	YALI0A00418g	0	1	0		1
	YALI0A00440g	4	1	0		5
	YALI0A00506g	1	0	0		1
	YALI0A00594g	2	0	3		5
	YALI0A00616g	0	2	0		2
	YALI0A00638g	0	0	2		2
	YALI0A00660g	0	2	1		3
	YALI0A00682g	1	0	0		1
	YALI0A00759g	1	0	0		1
	YALI0A00781g	1	0	0		1
	YALI0A00803g	0	0	1		1
	YALI0A00847g	0	1	34		35
	YALI0A00891g	6	2	0		8
	YALI0A00913g	0	0	1		1
	YALI0A00979g	0	4	0		4
	YALI0A01001g	1	1	0		2
	YALI0A01023g	1	2	1		4
	YALI0A01045g	4	0	0		4
	YALI0A01067g	4	0	3		7
	YALI0A01089g	6	19	93		118
	YALI0A01133g	0	0	1		1
	YALI0A01331g	1	0	2		3
	YALI0A01375g	1	1	0		2
	YALI0A01892g	2	7	2		11
	YALI0A02068g	0	1	0		1
	YALI0A02134g	0	1	0		1
	YALI0A02178g	0	1	0		1
	YALI0A02222g	5	0	1		6
	YALI0A02266g	0	0	1		1
	YALI0A02288g	2	1	0		3
	YALI0A02310g	10	0	0		10
	YALI0A02354g	3	1	1		5
	YALI0A02423g	0	0	3		3
	YALI0A02431g	0	1	0		1
	YALI0A02453g	1	1	0		2
	YALI0A02497g	0	3	0		3
	YALI0A02585g	1	0	0		1
	YALI0A02607g	2	0	0		2
	YALI0A02651g	0	0	1		1
	YALI0A02673g	1	7	1		9
	YALI0A02695g	1	0	0		1
	YALI0A02717g	1	1	2		4
	YALI0A02915g	7	2	4		13
	YALI0A02937g	1	0	2		3
	YALI0A02981g	4	0	0		4
	YALI0A03003g	1	0	0		1
	YALI0A03113g	0	1	0		1
	YALI0A03399g	2	0	0		2
	YALI0A03443g	1	1	0		2
	YALI0A03553g	2	0	0		2
	YALI0A03575g	0	0	1		1
	YALI0A03597g	10	4	0		14
	YALI0A03663g	0	1	1		2
	YALI0A03751g	1	1	1		3
	YALI0A03839g	0	0	1		1
	YALI0A03883g	1	0	0		1
	YALI0A03927g	0	1	0		1
	YALI0A04191g	2	0	0		2
	YALI0A04323g	0	0	1		1
	YALI0A04345g	2	0	0		2
	YALI0A04455g	1	1	0		2
	YALI0A04587g	1	1	0		2
	YALI0A04609g	2	1	0		3
	YALI0A04697g	1	0	1		2
	YALI0A04741g	0	0	1		1
	YALI0A04785g	0	1	0		1
	YALI0A04895g	1	5	1		7
	YALI0A04917g	0	5	1		6
	YALI0A04983g	1	2	0		3
	YALI0A05027g	1	1	6		8
	YALI0A05137g	1	1	0		2
	YALI0A05247g	1	0	0		1
	YALI0A05357g	0	1	3		4
	YALI0A05379g	1	2	0		3
	YALI0A05401g	2	0	0		2
	YALI0A05533g	0	1	0		1
	YALI0A05577g	1	2	0		3
	YALI0A05665g	0	0	1		1
	YALI0A05775g	0	1	0		1
	YALI0A05885g	1	1	2		4
	YALI0A05995g	1	2	0		3
	YALI0A06105g	0	0	1		1
	YALI0A06369g	2	1	0		3
	YALI0A06435g	1	0	0		1
	YALI0A06479g	1	1	1		3
	YALI0A06655g	1	0	1		2
	YALI0A06699g	0	1	0		1
	YALI0A06743g	0	1	0		1
	YALI0A06765g	4	3	0		7
	YALI0A06831g	0	0	1		1
	YALI0A06908g	0	1	0		1
	YALI0A06974g	0	2	1		3
	YALI0A07018g	2	0	0		2
	YALI0A07062g	1	0	0		1
	YALI0A07403g	3	1	1		5
	YALI0A07601g	1	0	0		1
	YALI0A07689g	0	2	0		2
	YALI0A07733g	0	4	3		7
	YALI0A07843g	0	0	1		1
	YALI0A07997g	1	5	0		6
	YALI0A08041g	0	0	2		2
	YALI0A08063g	2	0	0		2
	YALI0A08077g	5	7	2		14
	YALI0A08107g	1	0	0		1
	YALI0A08129g	5	0	0		5
	YALI0A08165g	3	0	0		3
	YALI0A08239g	0	1	0		1
	YALI0A08261g	0	2	0		2
	YALI0A08448g	4	0	2		6
	YALI0A08646g	1	0	1		2
	YALI0A08734g	1	0	9		10
	YALI0A09020g	1	1	1		3
	YALI0A09042g	1	0	0		1
	YALI0A09064g	3	2	1		6
	YALI0A09262g	1	0	0		1
	YALI0A09284g	0	0	4		4
	YALI0A09383g	0	1	0		1
	YALI0A09559g	1	1	0		2
	YALI0A09592g	4	0	1		5
	YALI0A09636g	0	1	0		1
	YALI0A09658g	3	3	0		6
	YALI0A09680g	1	3	0		4
	YALI0A09702g	0	1	0		1
	YALI0A09724g	1	0	0		1
	YALI0A09790g	2	0	0		2
	YALI0A09812g	1	0	3		4
	YALI0A09834g	0	2	0		2
	YALI0A09845g	1	1	1		3
	YALI0A09856g	0	2	1		3
	YALI0A09900g	13	2	1		16
	YALI0A09922g	3	0	10		13
	YALI0A10010g	4	1	1		6
	YALI0A10032g	0	1	0		1
	YALI0A10076g	2	1	0		3
	YALI0A10120g	0	0	1		1
	YALI0A10164g	0	0	1		1
	YALI0A10186g	1	1	0		2
	YALI0A10230g	0	0	2		2
	YALI0A10252g	0	2	0		2
	YALI0A10310g	0	0	2		2
	YALI0A10362g	5	8	1		14
	YALI0A10549g	1	0	0		1
	YALI0A10615g	0	2	1		3
	YALI0A10637g	0	2	1		3
	YALI0A10659g	7	4	13		24
	YALI0A10681g	0	1	0		1
	YALI0A10725g	6	0	3		9
	YALI0A10747g	20	29	12		61
	YALI0A10813g	1	0	1		2
	YALI0A10879g	1	4	1		6
	YALI0A10967g	0	3	5		8
	YALI0A11099g	1	0	0		1
	YALI0A11121g	0	0	1		1
	YALI0A11143g	1	1	0		2
	YALI0A11157g	5	4	1		10
	YALI0A11407g	0	0	1		1
	YALI0A11517g	0	1	0		1
	YALI0A11605g	0	1	0		1
	YALI0A11737g	1	0	0		1
	YALI0A11803g	0	0	45		45
	YALI0A11869g	1	0	0		1
	YALI0A11935g	1	0	0		1
	YALI0A12001g	0	0	1		1
	YALI0A12023g	4	0	4		8
	YALI0A12045g	1	0	3		4
	YALI0A12133g	1	0	1		2
	YALI0A12155g	0	0	1		1
	YALI0A12177g	5	1	8		14
	YALI0A12441g	0	1	0		1
	YALI0A12507g	1	0	0		1
	YALI0A12705g	1	0	0		1
	YALI0A13101g	5	0	0		5
	YALI0A13277g	1	0	0		1
	YALI0A13299g	1	1	0		2
	YALI0A13321g	2	3	1		6
	YALI0A13387g	0	0	24		24
	YALI0A13541g	0	0	1		1
	YALI0A13585g	1	0	0		1
	YALI0A13673g	0	0	1		1
	YALI0A14157g	0	0	1		1
	YALI0A14388g	1	0	0		1
	YALI0A14454g	10	1	0		11
	YALI0A14498g	1	3	1		5
	YALI0A14542g	1	0	0		1
	YALI0A14564g	1	0	0		1
	YALI0A14586g	0	2	0		2
	YALI0A14608g	4	1	1		6
	YALI0A14630g	4	1	0		5
	YALI0A14707g	1	0	0		1
	YALI0A14740g	2	0	2		4
	YALI0A14784g	2	0	0		2
	YALI0A14806g	22	8	5		35
	YALI0A14839g	0	1	0		1
	YALI0A15103g	0	3	0		3
	YALI0A15147g	1	19	0		20
	YALI0A15257g	4	2	0		6
	YALI0A15400g	0	1	5		6
	YALI0A15422g	0	0	2		2
	YALI0A15444g	1	0	0		1
	YALI0A15554g	2	3	0		5
	YALI0A15576g	1	1	1		3
	YALI0A15686g	0	0	2		2
	YALI0A15708g	1	0	0		1
	YALI0A15774g	1	0	0		1
	YALI0A15950g	0	1	3		4
	YALI0A15972g	6	6	1		13
	YALI0A16060g	3	2	6		11
	YALI0A16082g	0	1	0		1
	YALI0A16170g	1	0	0		1
	YALI0A16214g	1	0	0		1
	YALI0A16291g	2	3	0		5
	YALI0A16379g	2	42	0		44
	YALI0A16797g	5	0	0		5
	YALI0A16819g	1	0	0		1
	YALI0A16841g	1	0	4		5
	YALI0A16863g	1	0	0		1
	YALI0A17020g	1	6	1		8
	YALI0A17039g	0	1	0		1
	YALI0A17127g	2	1	1		4
	YALI0A17281g	2	0	0		2
	YALI0A17292g	0	1	0		1
	YALI0A17314g	0	1	0		1
	YALI0A17468g	11	2	2		15
	YALI0A17512g	2	0	0		2
	YALI0A17578g	3	1	0		4
	YALI0A17776g	0	2	0		2
	YALI0A17809g	1	0	0		1
	YALI0A17831g	6	15	32		53
	YALI0A17853g	2	0	1		3
	YALI0A17875g	0	3	0		3
	YALI0A17919g	10	1	1		12
	YALI0A17941g	1	0	2		3
	YALI0A17985g	3	1	0		4
	YALI0A18029g	0	1	0		1
	YALI0A18062g	11	3	2		16
	YALI0A18139g	2	0	0		2
	YALI0A18161g	0	0	1		1
	YALI0A18183g	1	0	2		3
	YALI0A18205g	6	0	1		7
	YALI0A18249g	0	2	1		3
	YALI0A18271g	1	0	1		2
	YALI0A18293g	0	3	0		3
	YALI0A18315g	0	0	1		1
	YALI0A18337g	1	0	1		2
	YALI0A18359g	1	0	0		1
	YALI0A18403g	0	1	0		1
	YALI0A18469g	3	3	3		9
	YALI0A18524g	0	2	0		2
	YALI0A18612g	1	0	0		1
	YALI0A18634g	0	1	0		1
	YALI0A18656g	0	0	1		1
	YALI0A18678g	0	0	1		1
	YALI0A18744g	1	0	0		1
	YALI0A18766g	2	1	0		3
	YALI0A18788g	0	1	0		1
	YALI0A18810g	10	5	0		15
	YALI0A18898g	3	0	0		3
	YALI0A19008g	0	2	0		2
	YALI0A19052g	2	0	0		2
	YALI0A19074g	3	1	0		4
	YALI0A19184g	1	0	0		1
	YALI0A19206g	1	0	0		1
	YALI0A19272g	0	0	1		1
	YALI0A19360g	1	0	0		1
	YALI0A19404g	4	0	0		4
	YALI0A19426g	2	0	4		6
	YALI0A19448g	0	1	0		1
	YALI0A19470g	5	4	1		10
	YALI0A19514g	3	0	0		3
	YALI0A19536g	2	5	0		7
	YALI0A19580g	1	0	0		1
	YALI0A19624g	0	2	0		2
	YALI0A19646g	1	0	0		1
	YALI0A19668g	0	0	1		1
	YALI0A19690g	24	18	28		70
	YALI0A19734g	6	0	2		8
	YALI0A19756g	1	0	0		1
	YALI0A19778g	2	4	0		6
	YALI0A19822g	2	0	0		2
	YALI0A19844g	2	2	0		4
	YALI0A19888g	17	5	0		22
	YALI0A19910g	2	2	1		5
	YALI0A19998g	1	1	0		2
	YALI0A20086g	1	0	0		1
	YALI0A20108g	0	1	0		1
	YALI0A20152g	0	11	0		11
	YALI0A20174g	0	0	7		7
	YALI0A20295g	3	0	8		11
	YALI0A20328g	0	0	1		1
	YALI0A20350g	0	0	15		15
	YALI0A20372g	1	0	0		1
	YALI0A20394g	0	4	2		6
	YALI0A20416g	3	0	1		4
	YALI0A20482g	0	1	0		1
	YALI0A20504g	1	0	0		1
	YALI0A20518g	0	0	1		1
	YALI0A20526g	1	0	1		2
	YALI0A20570g	0	2	0		2
	YALI0A20592g	0	0	1		1
	YALI0A20614g	1	0	0		1
	YALI0A20636g	0	0	2		2
	YALI0A20658g	0	0	2		2
	YALI0A20680g	1	1	0		2
	YALI0A20702g	1	0	1		2
	YALI0A20746g	8	1	14		23
	YALI0A20790g	0	2	0		2
	YALI0A20834g	0	1	0		1
	YALI0A20867g	1	1	1		3
	YALI0A20900g	0	1	0		1
	YALI0A20944g	0	1	4		5
	YALI0A21010g	1	2	0		3
	YALI0A21076g	0	1	0		1
	YALI0A21098g	0	1	0		1
	YALI0A21131g	0	0	1		1
	YALI0A21197g	0	1	0		1
	YALI0A21241g	1	0	0		1
	YALI0A21263g	1	0	1		2
	YALI0A21285g	0	0	1		1
	YALI0A21307g	5	1	2		8
	YALI0A21373g	2	1	1		4
	YALI0A21417g	7	1	0		8
	YALI0A21439g	24	1	31		56
	YALI0A21461g	1	0	2		3
	YALI0B00110g	0	0	1		1
	YALI0B00154g	0	2	0		2
	YALI0B00198g	3	0	0		3
	YALI0B00220g	0	0	7		7
	YALI0B00264g	2	6	2		10
	YALI0B00286g	0	1	1		2
	YALI0B00308g	0	1	0		1
	YALI0B00462g	1	2	1		4
	YALI0B00594g	1	0	0		1
	YALI0B00616g	1	1	0		2
	YALI0B00638g	0	0	1		1
	YALI0B00704g	8	1	5		14
	YALI0B00726g	2	0	0		2
	YALI0B00770g	0	7	7		14
	YALI0B00792g	1	1	2		4
	YALI0B00814g	0	1	0		1
	YALI0B00836g	2	0	2		4
	YALI0B00880g	1	1	2		4
	YALI0B00902g	2	0	0		2
	YALI0B00924g	2	0	0		2
	YALI0B00946g	4	1	1		6
	YALI0B00968g	1	0	0		1
	YALI0B00990g	1	1	4		6
	YALI0B01034g	0	0	3		3
	YALI0B01078g	0	1	0		1
	YALI0B01224g	0	0	1		1
	YALI0B01298g	0	5	1		6
	YALI0B01342g	0	0	2		2
	YALI0B01364g	3	106	39		148
	YALI0B01386g	9	7	5		21
	YALI0B01408g	6	5	1		12
	YALI0B01584g	1	0	0		1
	YALI0B01628g	2	2	0		4
	YALI0B01650g	0	1	0		1
	YALI0B01672g	1	0	1		2
	YALI0B01694g	2	1	0		3
	YALI0B01716g	1	0	1		2
	YALI0B01738g	7	3	4		14
	YALI0B01782g	1	0	2		3
	YALI0B01804g	2	2	1		5
	YALI0B01870g	1	0	0		1
	YALI0B01892g	0	0	2		2
	YALI0B02002g	3	3	0		6
	YALI0B02156g	0	0	1		1
	YALI0B02178g	9	7	2		18
	YALI0B02244g	1	2	1		4
	YALI0B02266g	0	0	2		2
	YALI0B02332g	3	1	1		5
	YALI0B02376g	1	1	1		3
	YALI0B02409g	4	10	0		14
	YALI0B02420g	0	2	0		2
	YALI0B02544g	4	1	0		5
	YALI0B02574g	2	1	1		4
	YALI0B02662g	4	15	3		22
	YALI0B02706g	4	1	0		5
	YALI0B02728g	17	8	6		31
	YALI0B02750g	0	1	0		1
	YALI0B02816g	1	1	0		2
	YALI0B02838g	0	0	1		1
	YALI0B02852g	0	0	3		3
	YALI0B02860g	2	0	0		2
	YALI0B02882g	3	0	0		3
	YALI0B02948g	0	5	5		10
	YALI0B02970g	0	2	0		2
	YALI0B02992g	1	0	1		2
	YALI0B03080g	1	1	0		2
	YALI0B03102g	1	0	1		2
	YALI0B03124g	8	10	0		18
	YALI0B03190g	1	3	0		4
	YALI0B03322g	1	0	1		2
	YALI0B03344g	0	2	1		3
	YALI0B03366g	7	3	0		10
	YALI0B03498g	1	0	0		1
	YALI0B03520g	1	0	2		3
	YALI0B03542g	0	2	0		2
	YALI0B03564g	12	5	2		19
	YALI0B03630g	5	0	0		5
	YALI0B03652g	2	1	1		4
	YALI0B03718g	1	0	1		2
	YALI0B03762g	4	0	0		4
	YALI0B03784g	0	0	1		1
	YALI0B03916g	0	0	4		4
	YALI0B03960g	2	2	0		4
	YALI0B03982g	60	8	6		74
	YALI0B04048g	1	1	0		2
	YALI0B04092g	2	0	2		4
	YALI0B04114g	3	3	17		23
	YALI0B04136g	1	0	0		1
	YALI0B04180g	1	0	1		2
	YALI0B04224g	1	1	3		5
	YALI0B04246g	1	0	0		1
	YALI0B04268g	2	1	0		3
	YALI0B04290g	0	3	0		3
	YALI0B04312g	16	11	11		38
	YALI0B04356g	2	0	1		3
	YALI0B04422g	1	0	0		1
	YALI0B04444g	1	2	4		7
	YALI0B04510g	1	1	0		2
	YALI0B04532g	0	1	0		1
	YALI0B04598g	0	1	6		7
	YALI0B04620g	0	1	0		1
	YALI0B04708g	2	2	0		4
	YALI0B04774g	0	1	0		1
	YALI0B04796g	1	5	7		13
	YALI0B04862g	0	0	1		1
	YALI0B04906g	0	4	0		4
	YALI0B04928g	1	16	3		20
	YALI0B04950g	2	5	0		7
	YALI0B04994g	0	2	0		2
	YALI0B05038g	2	1	2		5
	YALI0B05104g	8	3	5		16
	YALI0B05126g	13	0	2		15
	YALI0B05148g	0	1	0		1
	YALI0B05170g	3	2	1		6
	YALI0B05258g	0	4	1		5
	YALI0B05280g	0	12	0		12
	YALI0B05302g	2	3	0		5
	YALI0B05346g	0	2	0		2
	YALI0B05368g	2	1	1		4
	YALI0B05390g	1	0	0		1
	YALI0B05478g	2	1	4		7
	YALI0B05522g	6	0	0		6
	YALI0B05566g	5	1	0		6
	YALI0B05610g	2	3	5		10
	YALI0B05654g	0	0	1		1
	YALI0B05676g	0	1	0		1
	YALI0B05720g	0	2	1		3
	YALI0B05742g	1	0	0		1
	YALI0B05764g	4	2	3		9
	YALI0B05786g	2	1	0		3
	YALI0B05808g	0	1	0		1
	YALI0B05830g	0	1	0		1
	YALI0B05852g	1	0	0		1
	YALI0B05874g	2	0	0		2
	YALI0B05896g	1	2	3		6
	YALI0B05918g	2	0	0		2
	YALI0B06006g	0	0	1		1
	YALI0B06116g	0	1	1		2
	YALI0B06347g	0	0	1		1
	YALI0B06413g	2	1	142		145
	YALI0B06534g	1	0	0		1
	YALI0B06556g	0	4	2		6
	YALI0B06578g	0	0	3		3
	YALI0B06688g	0	1	0		1
	YALI0B06732g	1	0	2		3
	YALI0B06754g	3	0	5		8
	YALI0B06787g	0	1	0		1
	YALI0B06809g	1	1	1		3
	YALI0B06831g	7	2	2		11
	YALI0B06853g	0	0	1		1
	YALI0B06875g	2	0	0		2
	YALI0B06919g	0	1	0		1
	YALI0B06941g	0	0	1		1
	YALI0B06963g	2	0	0		2
	YALI0B06985g	0	2	0		2
	YALI0B07007g	1	1	0		2
	YALI0B07029g	0	0	6		6
	YALI0B07095g	2	0	0		2
	YALI0B07183g	2	2	1		5
	YALI0B07205g	1	0	0		1
	YALI0B07293g	0	0	1		1
	YALI0B07359g	3	6	1		10
	YALI0B07381g	1	0	0		1
	YALI0B07403g	1	1	1		3
	YALI0B07425g	0	3	0		3
	YALI0B07447g	6	9	9		24
	YALI0B07535g	1	0	0		1
	YALI0B07601g	1	3	5		9
	YALI0B07667g	0	1	0		1
	YALI0B07711g	0	1	0		1
	YALI0B07755g	0	0	1		1
	YALI0B08030g	0	0	2		2
	YALI0B08096g	1	0	0		1
	YALI0B08118g	7	4	1		12
	YALI0B08140g	1	0	24		25
	YALI0B08184g	1	0	3		4
	YALI0B08206g	0	4	4		8
	YALI0B08250g	2	1	1		4
	YALI0B08272g	1	3	0		4
	YALI0B08316g	1	0	0		1
	YALI0B08382g	1	0	0		1
	YALI0B08404g	0	1	0		1
	YALI0B08470g	2	3	0		5
	YALI0B08514g	1	0	1		2
	YALI0B08536g	3	0	2		5
	YALI0B08558g	3	0	2		5
	YALI0B08690g	0	0	3		3
	YALI0B08712g	4	3	0		7
	YALI0B08734g	0	0	3		3
	YALI0B08748g	0	0	5		5
	YALI0B08756g	0	0	1		1
	YALI0B08778g	1	0	1		2
	YALI0B08866g	6	4	9		19
	YALI0B08899g	6	0	0		6
	YALI0B08921g	5	7	1		13
	YALI0B08943g	0	0	1		1
	YALI0B08965g	0	0	16		16
	YALI0B08987g	3	0	5		8
	YALI0B09009g	1	0	0		1
	YALI0B09031g	1	2	0		3
	YALI0B09119g	0	0	1		1
	YALI0B09141g	0	2	1		3
	YALI0B09163g	0	1	0		1
	YALI0B09229g	5	6	2		13
	YALI0B09273g	1	2	0		3
	YALI0B09295g	1	0	0		1
	YALI0B09339g	1	3	1		5
	YALI0B09383g	3	0	0		3
	YALI0B09449g	0	0	1		1
	YALI0B09471g	4	1	4		9
	YALI0B09515g	0	1	4		5
	YALI0B09559g	1	0	0		1
	YALI0B09581g	2	0	0		2
	YALI0B09603g	3	0	8		11
	YALI0B09625g	6	15	3		24
	YALI0B09647g	6	2	1		9
	YALI0B09669g	0	2	0		2
	YALI0B09713g	0	0	1		1
	YALI0B09812g	1	1	0		2
	YALI0B09845g	3	1	0		4
	YALI0B09889g	1	0	1		2
	YALI0B09955g	1	0	1		2
	YALI0B09977g	0	1	4		5
	YALI0B09991g	3	6	5		14
	YALI0B09999g	0	1	1		2
	YALI0B10021g	2	0	5		7
	YALI0B10153g	4	0	5		9
	YALI0B10197g	1	0	0		1
	YALI0B10274g	0	1	1		2
	YALI0B10296g	1	0	0		1
	YALI0B10340g	1	3	11		15
	YALI0B10362g	1	1	5		7
	YALI0B10384g	7	1	0		8
	YALI0B10406g	2	14	0		16
	YALI0B10428g	2	3	0		5
	YALI0B10450g	0	0	2		2
	YALI0B10516g	1	0	2		3
	YALI0B10626g	0	0	3		3
	YALI0B10714g	1	0	1		2
	YALI0B10736g	1	6	4		11
	YALI0B10758g	3	1	1		5
	YALI0B10780g	5	0	0		5
	YALI0B10802g	2	0	0		2
	YALI0B10824g	0	0	1		1
	YALI0B10846g	3	0	0		3
	YALI0B10890g	2	0	0		2
	YALI0B10912g	2	0	0		2
	YALI0B10934g	3	1	0		4
	YALI0B10978g	2	0	1		3
	YALI0B11000g	0	0	2		2
	YALI0B11044g	0	2	0		2
	YALI0B11066g	1	0	2		3
	YALI0B11088g	1	0	0		1
	YALI0B11242g	1	1	1		3
	YALI0B11330g	1	1	1		3
	YALI0B11352g	1	0	0		1
	YALI0B11374g	4	1	4		9
	YALI0B11418g	0	6	0		6
	YALI0B11462g	1	0	0		1
	YALI0B11484g	1	0	0		1
	YALI0B11506g	1	0	1		2
	YALI0B11528g	1	0	0		1
	YALI0B11550g	1	0	0		1
	YALI0B11594g	3	1	0		4
	YALI0B11682g	3	1	0		4
	YALI0B11726g	1	1	1		3
	YALI0B11748g	1	0	0		1
	YALI0B11770g	0	2	0		2
	YALI0B11836g	2	0	0		2
	YALI0B11880g	0	0	1		1
	YALI0B11946g	7	18	7		32
	YALI0B12056g	1	0	0		1
	YALI0B12078g	0	2	1		3
	YALI0B12100g	0	2	0		2
	YALI0B12166g	8	10	24		42
	YALI0B12188g	2	0	1		3
	YALI0B12210g	5	0	0		5
	YALI0B12276g	0	0	1		1
	YALI0B12320g	2	1	1		4
	YALI0B12342g	1	1	0		2
	YALI0B12364g	1	2	1		4
	YALI0B12386g	0	1	0		1
	YALI0B12452g	1	1	0		2
	YALI0B12474g	1	1	0		2
	YALI0B12496g	2	2	1		5
	YALI0B12518g	1	2	3		6
	YALI0B12540g	0	1	0		1
	YALI0B12562g	2	1	2		5
	YALI0B12584g	1	2	0		3
	YALI0B12694g	1	0	0		1
	YALI0B12716g	11	5	4		20
	YALI0B12760g	0	1	0		1
	YALI0B12782g	1	0	2		3
	YALI0B12804g	1	0	0		1
	YALI0B12826g	4	0	7		11
	YALI0B12848g	2	1	2		5
	YALI0B12892g	1	0	0		1
	YALI0B12936g	1	1	1		3
	YALI0B12980g	1	0	0		1
	YALI0B13046g	0	0	1		1
	YALI0B13156g	5	3	1		9
	YALI0B13178g	2	1	0		3
	YALI0B13200g	0	1	2		3
	YALI0B13288g	0	1	0		1
	YALI0B13310g	2	1	1		4
	YALI0B13332g	0	0	1		1
	YALI0B13354g	1	0	0		1
	YALI0B13398g	1	0	1		2
	YALI0B13420g	1	0	1		2
	YALI0B13442g	0	0	2		2
	YALI0B13530g	3	1	1		5
	YALI0B13618g	7	2	3		12
	YALI0B13640g	1	5	1		7
	YALI0B13662g	1	0	0		1
	YALI0B13706g	2	0	0		2
	YALI0B13838g	0	9	0		9
	YALI0B13882g	1	0	0		1
	YALI0B13904g	0	0	1		1
	YALI0B13948g	1	3	0		4
	YALI0B13970g	14	8	6		28
	YALI0B13992g	0	0	1		1
	YALI0B14014g	2	1	0		3
	YALI0B14036g	1	0	0		1
	YALI0B14102g	6	1	0		7
	YALI0B14146g	10	3	15		28
	YALI0B14201g	3	0	0		3
	YALI0B14245g	1	1	1		3
	YALI0B14267g	2	1	2		5
	YALI0B14289g	1	0	0		1
	YALI0B14355g	5	1	2		8
	YALI0B14377g	15	10	13		38
	YALI0B14399g	3	3	0		6
	YALI0B14421g	0	1	2		3
	YALI0B14465g	9	1	0		10
	YALI0B14487g	4	3	4		11
	YALI0B14509g	5	0	2		7
	YALI0B14553g	2	0	0		2
	YALI0B14575g	0	0	2		2
	YALI0B14597g	0	2	0		2
	YALI0B14619g	4	1	1		6
	YALI0B14641g	18	0	1		19
	YALI0B14663g	0	1	1		2
	YALI0B14707g	0	1	0		1
	YALI0B14729g	0	1	0		1
	YALI0B14751g	1	0	0		1
	YALI0B14773g	0	1	0		1
	YALI0B14795g	25	1	1		27
	YALI0B14817g	1	2	1		4
	YALI0B14839g	0	1	0		1
	YALI0B14861g	0	0	2		2
	YALI0B14883g	0	0	1		1
	YALI0B14905g	0	1	0		1
	YALI0B14927g	1	1	1		3
	YALI0B14949g	0	1	0		1
	YALI0B14971g	1	1	4		6
	YALI0B14993g	0	0	1		1
	YALI0B15037g	0	1	0		1
	YALI0B15059g	2	7	1		10
	YALI0B15081g	3	4	4		11
	YALI0B15103g	4	3	3		10
	YALI0B15125g	6	3	1		10
	YALI0B15147g	2	0	0		2
	YALI0B15180g	1	0	0		1
	YALI0B15224g	4	3	8		15
	YALI0B15246g	0	1	1		2
	YALI0B15268g	0	0	10		10
	YALI0B15290g	2	0	1		3
	YALI0B15304g	0	1	0		1
	YALI0B15312g	1	1	1		3
	YALI0B15400g	1	0	0		1
	YALI0B15422g	2	0	0		2
	YALI0B15444g	0	3	1		4
	YALI0B15488g	0	1	0		1
	YALI0B15510g	24	4	9		37
	YALI0B15598g	24	9	28		61
	YALI0B15620g	1	0	0		1
	YALI0B15642g	1	0	1		2
	YALI0B15664g	1	0	1		2
	YALI0B15686g	0	1	0		1
	YALI0B15708g	2	2	0		4
	YALI0B15722g	1	1	0		2
	YALI0B15752g	3	0	4		7
	YALI0B15774g	5	1	1		7
	YALI0B15818g	0	1	1		2
	YALI0B15840g	3	1	6		10
	YALI0B15862g	1	0	0		1
	YALI0B15884g	1	2	0		3
	YALI0B15950g	1	0	0		1
	YALI0B16016g	0	0	1		1
	YALI0B16038g	1	0	0		1
	YALI0B16060g	0	0	3		3
	YALI0B16126g	5	1	2		8
	YALI0B16170g	0	0	2		2
	YALI0B16214g	2	6	0		8
	YALI0B16258g	0	0	1		1
	YALI0B16280g	2	1	0		3
	YALI0B16302g	0	1	0		1
	YALI0B16324g	3	0	0		3
	YALI0B16368g	2	0	0		2
	YALI0B16390g	0	1	0		1
	YALI0B16434g	1	0	1		2
	YALI0B16456g	2	0	0		2
	YALI0B16500g	14	30	9		53
	YALI0B16522g	7	3	0		10
	YALI0B16544g	1	0	0		1
	YALI0B16610g	3	1	0		4
	YALI0B16632g	4	4	0		8
	YALI0B16654g	1	1	0		2
	YALI0B16698g	2	0	0		2
	YALI0B16742g	0	2	0		2
	YALI0B16808g	0	1	2		3
	YALI0B16822g	1	0	0		1
	YALI0B16852g	0	3	0		3
	YALI0B16874g	4	2	0		6
	YALI0B16896g	1	0	0		1
	YALI0B16918g	0	0	1		1
	YALI0B16962g	1	0	0		1
	YALI0B16984g	0	1	0		1
	YALI0B17006g	1	0	1		2
	YALI0B17050g	0	4	2		6
	YALI0B17061g	0	0	2		2
	YALI0B17072g	2	2	0		4
	YALI0B17204g	2	0	0		2
	YALI0B17226g	1	1	0		2
	YALI0B17292g	0	1	1		2
	YALI0B17314g	0	1	1		2
	YALI0B17336g	0	0	2		2
	YALI0B17358g	0	1	3		4
	YALI0B17380g	4	1	0		5
	YALI0B17402g	5	1	2		8
	YALI0B17424g	2	0	0		2
	YALI0B17446g	1	0	7		8
	YALI0B17468g	1	0	0		1
	YALI0B17490g	0	1	1		2
	YALI0B17512g	1	2	2		5
	YALI0B17534g	1	1	0		2
	YALI0B17556g	0	1	0		1
	YALI0B17622g	5	7	8		20
	YALI0B17644g	1	0	1		2
	YALI0B17666g	1	2	1		4
	YALI0B17688g	1	0	2		3
	YALI0B17732g	2	0	2		4
	YALI0B17864g	4	0	1		5
	YALI0B17908g	0	1	1		2
	YALI0B17930g	1	0	1		2
	YALI0B17996g	4	0	0		4
	YALI0B18062g	1	0	0		1
	YALI0B18128g	1	0	0		1
	YALI0B18150g	2	1	2		5
	YALI0B18172g	0	1	0		1
	YALI0B18194g	0	1	0		1
	YALI0B18260g	1	0	0		1
	YALI0B18282g	5	12	10		27
	YALI0B18298g	0	0	2		2
	YALI0B18326g	0	0	1		1
	YALI0B18348g	0	1	0		1
	YALI0B18458g	0	1	0		1
	YALI0B18480g	2	0	0		2
	YALI0B18502g	1	0	0		1
	YALI0B18524g	0	0	1		1
	YALI0B18546g	0	1	0		1
	YALI0B18568g	1	0	0		1
	YALI0B18590g	2	0	1		3
	YALI0B18634g	1	1	0		2
	YALI0B18744g	1	0	1		2
	YALI0B18759g	2	3	0		5
	YALI0B18788g	1	0	1		2
	YALI0B18810g	2	0	2		4
	YALI0B18854g	0	0	5		5
	YALI0B18898g	0	0	5		5
	YALI0B18964g	3	0	0		3
	YALI0B18986g	2	0	0		2
	YALI0B19030g	0	1	0		1
	YALI0B19074g	0	1	0		1
	YALI0B19096g	0	0	1		1
	YALI0B19118g	0	1	1		2
	YALI0B19162g	1	3	0		4
	YALI0B19206g	1	3	0		4
	YALI0B19338g	0	4	3		7
	YALI0B19360g	0	0	2		2
	YALI0B19382g	0	1	0		1
	YALI0B19470g	1	4	0		5
	YALI0B19558g	0	0	1		1
	YALI0B19580g	11	0	3		14
	YALI0B19602g	0	1	1		2
	YALI0B19646g	1	0	0		1
	YALI0B19668g	2	2	3		7
	YALI0B19734g	1	0	0		1
	YALI0B19756g	3	4	0		7
	YALI0B19800g	2	0	0		2
	YALI0B19866g	0	1	0		1
	YALI0B19910g	0	0	1		1
	YALI0B19998g	0	2	2		4
	YALI0B20020g	5	4	5		14
	YALI0B20108g	0	2	0		2
	YALI0B20196g	5	0	3		8
	YALI0B20218g	3	0	0		3
	YALI0B20240g	1	1	0		2
	YALI0B20262g	1	0	0		1
	YALI0B20306g	4	2	1		7
	YALI0B20328g	0	1	0		1
	YALI0B20372g	7	4	5		16
	YALI0B20416g	1	1	0		2
	YALI0B20460g	2	1	0		3
	YALI0B20482g	4	8	3		15
	YALI0B20504g	2	0	1		3
	YALI0B20570g	2	3	0		5
	YALI0B20592g	1	0	0		1
	YALI0B20636g	0	7	0		7
	YALI0B20658g	0	0	1		1
	YALI0B20680g	1	0	0		1
	YALI0B20724g	1	0	0		1
	YALI0B20746g	1	0	0		1
	YALI0B20790g	0	2	1		3
	YALI0B20834g	1	3	1		5
	YALI0B20856g	3	1	4		8
	YALI0B20878g	2	1	0		3
	YALI0B20922g	7	4	9		20
	YALI0B20944g	1	0	1		2
	YALI0B20966g	0	2	1		3
	YALI0B20988g	1	0	0		1
	YALI0B21076g	2	0	5		7
	YALI0B21098g	2	0	0		2
	YALI0B21120g	2	8	9		19
	YALI0B21164g	0	0	1		1
	YALI0B21186g	9	2	5		16
	YALI0B21230g	1	2	0		3
	YALI0B21318g	1	3	3		7
	YALI0B21340g	1	1	0		2
	YALI0B21384g	1	1	0		2
	YALI0B21428g	6	2	0		8
	YALI0B21450g	0	1	3		4
	YALI0B21472g	0	0	1		1
	YALI0B21494g	0	1	0		1
	YALI0B21527g	7	0	4		11
	YALI0B21582g	14	1	0		15
	YALI0B21604g	2	1	1		4
	YALI0B21626g	1	0	1		2
	YALI0B21662g	6	0	0		6
	YALI0B21670g	0	0	1		1
	YALI0B21692g	1	5	6		12
	YALI0B21824g	1	24	0		25
	YALI0B21846g	48	128	0		176
	YALI0B21868g	4	16	0		20
	YALI0B21890g	1	1	2		4
	YALI0B21978g	0	0	2		2
	YALI0B22000g	0	0	1		1
	YALI0B22066g	41	16	17		74
	YALI0B22088g	1	0	0		1
	YALI0B22110g	0	2	0		2
	YALI0B22125g	0	0	2		2
	YALI0B22132g	2	0	2		4
	YALI0B22154g	0	0	2		2
	YALI0B22176g	5	1	0		6
	YALI0B22198g	2	2	1		5
	YALI0B22242g	1	0	0		1
	YALI0B22286g	0	2	1		3
	YALI0B22308g	1	1	4		6
	YALI0B22374g	0	2	1		3
	YALI0B22418g	3	4	3		10
	YALI0B22440g	1	1	0		2
	YALI0B22484g	1	2	0		3
	YALI0B22506g	0	26	0		26
	YALI0B22528g	1	1	2		4
	YALI0B22550g	6	0	1		7
	YALI0B22594g	1	0	0		1
	YALI0B22616g	0	0	1		1
	YALI0B22638g	1	0	0		1
	YALI0B22660g	0	1	2		3
	YALI0B22682g	1	0	0		1
	YALI0B22704g	2	1	0		3
	YALI0B22726g	2	0	0		2
	YALI0B22792g	1	0	0		1
	YALI0B22836g	0	1	3		4
	YALI0B22858g	1	2	0		3
	YALI0B22902g	0	6	0		6
	YALI0B22946g	2	0	0		2
	YALI0B22968g	0	0	4		4
	YALI0B23012g	0	1	0		1
	YALI0B23034g	1	0	0		1
	YALI0B23056g	1	0	0		1
	YALI0B23078g	1	0	1		2
	YALI0B23100g	6	3	6		15
	YALI0B23111g	0	1	2		3
	YALI0B23122g	5	2	0		7
	YALI0B23188g	1	2	5		8
	YALI0B23210g	2	0	0		2
	YALI0B23232g	0	3	0		3
	YALI0B23298g	0	2	0		2
	YALI0B23364g	4	1	0		5
	YALI0B23430g	3	6	1		10
	YALI0B23452g	0	3	12		15
	YALI0B23474g	0	0	1		1
	YALI0C00165g	0	3	0		3
	YALI0C00187g	1	2	0		3
	YALI0C00209g	2	1	0		3
	YALI0C00253g	0	2	14		16
	YALI0C00275g	0	1	0		1
	YALI0C00363g	1	2	0		3
	YALI0C00385g	1	0	0		1
	YALI0C00407g	4	8	7		19
	YALI0C00451g	4	0	0		4
	YALI0C00473g	1	1	0		2
	YALI0C00495g	0	0	1		1
	YALI0C00539g	1	1	4		6
	YALI0C00550g	0	0	1		1
	YALI0C00561g	1	1	0		2
	YALI0C00605g	3	0	4		7
	YALI0C00649g	7	0	0		7
	YALI0C00671g	1	0	0		1
	YALI0C00759g	1	0	1		2
	YALI0C00781g	1	0	0		1
	YALI0C00803g	1	0	0		1
	YALI0C00825g	0	1	0		1
	YALI0C00847g	0	0	2		2
	YALI0C00891g	5	0	1		6
	YALI0C00957g	0	0	1		1
	YALI0C01023g	0	2	1		3
	YALI0C01089g	0	3	0		3
	YALI0C01111g	2	5	2		9
	YALI0C01133g	2	1	0		3
	YALI0C01221g	4	1	0		5
	YALI0C01243g	1	1	0		2
	YALI0C01309g	0	0	1		1
	YALI0C01375g	1	1	1		3
	YALI0C01397g	1	0	0		1
	YALI0C01441g	1	0	0		1
	YALI0C01507g	0	0	3		3
	YALI0C01573g	1	0	0		1
	YALI0C01595g	1	0	1		2
	YALI0C01617g	2	1	0		3
	YALI0C01716g	4	2	1		7
	YALI0C01738g	0	0	1		1
	YALI0C01859g	1	6	2		9
	YALI0C01991g	1	1	0		2
	YALI0C02211g	4	4	1		9
	YALI0C02233g	7	7	2		16
	YALI0C02321g	1	0	0		1
	YALI0C02343g	2	9	0		11
	YALI0C02365g	0	3	0		3
	YALI0C02387g	0	0	1		1
	YALI0C02431g	0	0	4		4
	YALI0C02453g	1	2	0		3
	YALI0C02475g	1	1	0		2
	YALI0C02497g	0	0	1		1
	YALI0C02563g	0	0	3		3
	YALI0C02585g	1	0	2		3
	YALI0C02629g	1	0	1		2
	YALI0C02717g	0	0	1		1
	YALI0C02805g	2	8	7		17
	YALI0C02849g	1	1	0		2
	YALI0C02937g	2	0	0		2
	YALI0C02959g	3	1	1		5
	YALI0C03003g	1	1	7		9
	YALI0C03069g	2	0	1		3
	YALI0C03179g	1	0	0		1
	YALI0C03201g	0	1	0		1
	YALI0C03223g	1	3	3		7
	YALI0C03245g	1	0	0		1
	YALI0C03333g	1	0	0		1
	YALI0C03355g	2	2	4		8
	YALI0C03377g	1	3	0		4
	YALI0C03399g	0	1	0		1
	YALI0C03443g	1	0	5		6
	YALI0C03465g	15	4	11		30
	YALI0C03564g	0	0	1		1
	YALI0C03608g	0	0	1		1
	YALI0C03652g	0	0	4		4
	YALI0C03674g	3	0	0		3
	YALI0C03696g	0	1	0		1
	YALI0C03806g	0	1	2		3
	YALI0C03828g	0	0	1		1
	YALI0C03872g	3	1	11		15
	YALI0C04004g	5	1	1		7
	YALI0C04070g	1	0	0		1
	YALI0C04092g	0	1	11		12
	YALI0C04114g	1	0	1		2
	YALI0C04158g	3	2	2		7
	YALI0C04301g	1	0	0		1
	YALI0C04345g	1	0	0		1
	YALI0C04367g	1	0	0		1
	YALI0C04389g	1	1	0		2
	YALI0C04433g	8	2	2		12
	YALI0C04455g	0	2	4		6
	YALI0C04477g	0	1	0		1
	YALI0C04521g	0	1	0		1
	YALI0C04543g	1	0	0		1
	YALI0C04565g	0	0	2		2
	YALI0C04587g	0	1	1		2
	YALI0C04620g	4	2	2		8
	YALI0C04730g	0	1	0		1
	YALI0C04774g	2	0	0		2
	YALI0C04796g	2	0	0		2
	YALI0C04818g	2	0	3		5
	YALI0C04884g	0	1	0		1
	YALI0C04906g	1	0	0		1
	YALI0C04928g	1	1	0		2
	YALI0C05082g	4	0	1		5
	YALI0C05126g	0	1	0		1
	YALI0C05170g	1	2	6		9
	YALI0C05258g	0	3	0		3
	YALI0C05280g	0	0	1		1
	YALI0C05324g	1	0	0		1
	YALI0C05368g	1	1	3		5
	YALI0C05467g	0	2	7		9
	YALI0C05489g	2	4	1		7
	YALI0C05500g	1	0	2		3
	YALI0C05511g	0	1	1		2
	YALI0C05533g	1	0	3		4
	YALI0C05621g	1	3	1		5
	YALI0C05643g	1	0	0		1
	YALI0C05665g	1	2	1		4
	YALI0C05687g	11	1	0		12
	YALI0C05753g	6	3	5		14
	YALI0C05775g	0	1	4		5
	YALI0C05797g	1	0	0		1
	YALI0C05819g	6	0	0		6
	YALI0C05885g	0	1	0		1
	YALI0C05929g	0	0	1		1
	YALI0C05951g	25	27	1		53
	YALI0C05995g	1	0	0		1
	YALI0C06039g	2	4	4		10
	YALI0C06061g	1	0	0		1
	YALI0C06083g	2	1	8		11
	YALI0C06127g	1	0	2		3
	YALI0C06149g	0	0	3		3
	YALI0C06171g	24	7	142		173
	YALI0C06193g	0	0	4		4
	YALI0C06215g	2	0	2		4
	YALI0C06237g	7	10	12		29
	YALI0C06281g	2	1	2		5
	YALI0C06303g	2	0	0		2
	YALI0C06325g	2	4	8		14
	YALI0C06347g	3	1	0		4
	YALI0C06369g	115	100	16		231
	YALI0C06424g	2	1	0		3
	YALI0C06446g	3	2	2		7
	YALI0C06460g	2	0	0		2
	YALI0C06490g	11	1	0		12
	YALI0C06534g	1	3	1		5
	YALI0C06556g	0	1	0		1
	YALI0C06578g	1	0	0		1
	YALI0C06600g	1	0	0		1
	YALI0C06644g	0	1	0		1
	YALI0C06732g	0	6	0		6
	YALI0C06776g	3	3	0		6
	YALI0C06798g	3	2	0		5
	YALI0C06820g	8	0	4		12
	YALI0C06842g	6	1	4		11
	YALI0C06853g	0	0	3		3
	YALI0C06864g	1	0	0		1
	YALI0C06886g	6	4	4		14
	YALI0C06908g	0	1	0		1
	YALI0C06930g	1	0	0		1
	YALI0C06952g	0	1	9		10
	YALI0C06996g	2	0	0		2
	YALI0C07018g	1	0	0		1
	YALI0C07128g	0	2	10		12
	YALI0C07172g	2	0	0		2
	YALI0C07194g	0	3	0		3
	YALI0C07238g	0	1	1		2
	YALI0C07304g	7	2	0		9
	YALI0C07414g	3	2	0		5
	YALI0C07502g	2	0	1		3
	YALI0C07524g	2	3	0		5
	YALI0C07568g	2	0	0		2
	YALI0C07612g	2	0	0		2
	YALI0C07656g	3	8	0		11
	YALI0C07777g	2	3	1		6
	YALI0C07843g	2	2	1		5
	YALI0C07887g	1	0	0		1
	YALI0C07953g	38	32	92		162
	YALI0C07975g	1	3	0		4
	YALI0C08052g	0	0	1		1
	YALI0C08118g	2	3	3		8
	YALI0C08140g	3	6	1		10
	YALI0C08206g	1	0	0		1
	YALI0C08228g	2	0	0		2
	YALI0C08305g	1	3	0		4
	YALI0C08327g	1	5	1		7
	YALI0C08349g	0	0	2		2
	YALI0C08415g	0	0	1		1
	YALI0C08437g	1	0	0		1
	YALI0C08481g	1	1	0		2
	YALI0C08591g	1	0	0		1
	YALI0C08635g	7	5	0		12
	YALI0C08701g	1	2	0		3
	YALI0C08723g	0	0	1		1
	YALI0C08811g	1	3	0		4
	YALI0C08833g	0	1	0		1
	YALI0C08877g	2	0	0		2
	YALI0C08960g	0	2	0		2
	YALI0C08965g	0	1	0		1
	YALI0C08987g	6	8	7		21
	YALI0C09141g	179	91	252		522
	YALI0C09218g	10	0	6		16
	YALI0C09232g	0	1	1		2
	YALI0C09262g	10	0	2		12
	YALI0C09284g	1	1	0		2
	YALI0C09328g	3	3	10		16
	YALI0C09350g	0	1	1		2
	YALI0C09372g	0	1	0		1
	YALI0C09394g	0	0	1		1
	YALI0C09460g	3	0	0		3
	YALI0C09504g	0	1	2		3
	YALI0C09526g	0	0	1		1
	YALI0C09548g	0	0	1		1
	YALI0C09614g	1	0	0		1
	YALI0C09636g	2	4	8		14
	YALI0C09658g	1	3	0		4
	YALI0C09680g	10	0	1		11
	YALI0C09735g	3	3	0		6
	YALI0C09757g	1	0	0		1
	YALI0C09779g	1	2	0		3
	YALI0C09845g	1	0	0		1
	YALI0C09904g	5	0	1		6
	YALI0C09933g	3	0	0		3
	YALI0C09988g	1	0	0		1
	YALI0C10010g	4	2	2		8
	YALI0C10098g	0	0	1		1
	YALI0C10135g	0	2	0		2
	YALI0C10142g	1	1	0		2
	YALI0C10208g	3	28	1		32
	YALI0C10230g	4	1	2		7
	YALI0C10252g	2	0	0		2
	YALI0C10428g	1	0	0		1
	YALI0C10472g	1	1	0		2
	YALI0C10494g	5	2	4		11
	YALI0C10626g	0	1	0		1
	YALI0C10648g	1	0	0		1
	YALI0C10714g	3	0	1		4
	YALI0C10736g	0	1	0		1
	YALI0C10780g	0	1	0		1
	YALI0C10802g	0	0	1		1
	YALI0C10846g	1	0	0		1
	YALI0C10945g	1	1	0		2
	YALI0C10967g	1	0	0		1
	YALI0C10989g	1	0	0		1
	YALI0C11011g	0	0	1		1
	YALI0C11055g	1	0	0		1
	YALI0C11165g	1	0	0		1
	YALI0C11209g	0	1	0		1
	YALI0C11231g	1	0	0		1
	YALI0C11341g	47	18	2		67
	YALI0C11363g	0	0	3		3
	YALI0C11385g	2	5	4		11
	YALI0C11407g	0	4	0		4
	YALI0C11429g	3	0	0		3
	YALI0C11473g	3	0	1		4
	YALI0C11495g	1	0	0		1
	YALI0C11517g	0	1	0		1
	YALI0C11539g	0	0	2		2
	YALI0C11561g	3	0	1		4
	YALI0C11583g	2	0	1		3
	YALI0C11605g	0	2	0		2
	YALI0C11627g	0	1	2		3
	YALI0C11649g	0	1	0		1
	YALI0C11671g	1	0	1		2
	YALI0C11693g	0	0	5		5
	YALI0C11715g	0	0	1		1
	YALI0C11781g	0	2	0		2
	YALI0C11803g	7	0	0		7
	YALI0C11825g	1	0	0		1
	YALI0C11858g	0	0	1		1
	YALI0C11880g	4	22	19		45
	YALI0C11968g	5	0	1		6
	YALI0C12012g	2	0	0		2
	YALI0C12034g	31	23	23		77
	YALI0C12056g	2	0	0		2
	YALI0C12100g	1	0	1		2
	YALI0C12166g	4	0	0		4
	YALI0C12210g	1	0	0		1
	YALI0C12276g	2	1	6		9
	YALI0C12342g	2	0	0		2
	YALI0C12364g	2	6	0		8
	YALI0C12386g	2	0	2		4
	YALI0C12474g	2	1	0		3
	YALI0C12496g	1	0	0		1
	YALI0C12595g	0	2	0		2
	YALI0C12639g	2	0	0		2
	YALI0C12749g	0	0	1		1
	YALI0C12771g	1	0	0		1
	YALI0C12793g	0	2	0		2
	YALI0C12859g	0	1	0		1
	YALI0C12918g	1	3	6		10
	YALI0C13090g	1	0	1		2
	YALI0C13112g	2	0	0		2
	YALI0C13178g	1	0	1		2
	YALI0C13244g	5	1	3		9
	YALI0C13310g	0	0	2		2
	YALI0C13354g	3	0	0		3
	YALI0C13420g	1	3	0		4
	YALI0C13508g	6	1	3		10
	YALI0C13596g	1	0	0		1
	YALI0C13750g	5	1	3		9
	YALI0C13794g	0	0	2		2
	YALI0C13816g	0	1	0		1
	YALI0C13860g	1	0	1		2
	YALI0C13904g	1	2	0		3
	YALI0C13926g	7	3	0		10
	YALI0C14190g	3	4	2		9
	YALI0C14256g	0	2	0		2
	YALI0C14388g	0	4	0		4
	YALI0C14410g	1	0	0		1
	YALI0C14498g	3	1	1		5
	YALI0C14520g	3	1	2		6
	YALI0C14542g	1	0	0		1
	YALI0C14586g	1	4	1		6
	YALI0C14630g	5	2	0		7
	YALI0C14652g	0	3	0		3
	YALI0C14740g	2	1	0		3
	YALI0C14784g	0	1	0		1
	YALI0C14806g	1	2	2		5
	YALI0C14828g	2	5	1		8
	YALI0C14872g	0	0	1		1
	YALI0C15004g	0	1	0		1
	YALI0C15026g	1	1	1		3
	YALI0C15114g	5	2	0		7
	YALI0C15136g	1	0	1		2
	YALI0C15202g	1	0	0		1
	YALI0C15224g	2	0	3		5
	YALI0C15237g	0	1	3		4
	YALI0C15246g	0	0	1		1
	YALI0C15304g	0	0	1		1
	YALI0C15345g	0	0	1		1
	YALI0C15400g	3	1	1		5
	YALI0C15466g	6	0	0		6
	YALI0C15488g	0	1	0		1
	YALI0C15851g	0	0	1		1
	YALI0C15873g	3	0	5		8
	YALI0C15895g	4	0	2		6
	YALI0C15939g	4	7	0		11
	YALI0C16027g	2	4	5		11
	YALI0C16049g	1	2	0		3
	YALI0C16148g	1	1	0		2
	YALI0C16181g	2	3	0		5
	YALI0C16203g	1	1	0		2
	YALI0C16390g	1	0	0		1
	YALI0C16412g	1	3	0		4
	YALI0C16434g	0	7	0		7
	YALI0C16456g	1	2	1		4
	YALI0C16621g	4	10	0		14
	YALI0C16643g	1	2	0		3
	YALI0C16665g	1	0	3		4
	YALI0C16709g	1	0	0		1
	YALI0C16731g	0	1	0		1
	YALI0C16753g	0	0	4		4
	YALI0C16775g	1	2	9		12
	YALI0C16797g	1	2	16		19
	YALI0C16819g	2	1	0		3
	YALI0C16841g	0	2	0		2
	YALI0C16885g	3	11	106		120
	YALI0C16951g	2	0	0		2
	YALI0C16973g	7	1	0		8
	YALI0C16995g	4	28	4		36
	YALI0C17325g	1	3	1		5
	YALI0C17347g	22	7	33		62
	YALI0C17545g	0	2	0		2
	YALI0C17655g	1	0	0		1
	YALI0C18073g	1	1	1		3
	YALI0C18095g	0	0	1		1
	YALI0C18161g	1	0	1		2
	YALI0C18205g	0	0	2		2
	YALI0C18227g	2	0	0		2
	YALI0C18263g	0	1	0		1
	YALI0C18315g	2	0	0		2
	YALI0C18359g	1	0	0		1
	YALI0C18381g	1	1	4		6
	YALI0C18425g	1	1	0		2
	YALI0C18481g	0	0	1		1
	YALI0C18491g	5	0	0		5
	YALI0C18513g	0	2	1		3
	YALI0C18535g	1	0	0		1
	YALI0C18623g	1	0	0		1
	YALI0C18645g	0	1	0		1
	YALI0C18667g	3	1	0		4
	YALI0C18689g	0	0	1		1
	YALI0C18755g	1	0	0		1
	YALI0C18799g	0	0	3		3
	YALI0C18821g	1	0	1		2
	YALI0C18997g	0	1	2		3
	YALI0C19041g	2	3	3		8
	YALI0C19063g	1	0	0		1
	YALI0C19085g	2	2	2		6
	YALI0C19096g	0	0	9		9
	YALI0C19107g	12	3	2		17
	YALI0C19129g	1	0	0		1
	YALI0C19151g	0	7	0		7
	YALI0C19261g	1	0	0		1
	YALI0C19283g	0	2	1		3
	YALI0C19338g	0	0	4		4
	YALI0C19360g	0	2	0		2
	YALI0C19382g	30	2	19		51
	YALI0C19448g	2	0	2		4
	YALI0C19580g	0	2	2		4
	YALI0C19624g	1	1	0		2
	YALI0C19668g	0	1	2		3
	YALI0C19682g	0	0	1		1
	YALI0C19712g	1	0	2		3
	YALI0C19778g	2	1	8		11
	YALI0C19800g	17	4	1		22
	YALI0C19822g	1	1	1		3
	YALI0C19844g	0	1	6		7
	YALI0C19866g	0	0	2		2
	YALI0C19965g	1	0	0		1
	YALI0C20053g	0	3	0		3
	YALI0C20060g	0	0	7		7
	YALI0C20066g	0	1	4		5
	YALI0C20119g	0	2	0		2
	YALI0C20141g	0	1	1		2
	YALI0C20207g	1	0	0		1
	YALI0C20251g	0	0	158		158
	YALI0C20265g	1	1	4		6
	YALI0C20273g	2	0	0		2
	YALI0C20295g	24	33	0		57
	YALI0C20339g	1	0	0		1
	YALI0C20405g	1	3	0		4
	YALI0C20449g	0	1	1		2
	YALI0C20669g	1	9	2		12
	YALI0C20735g	2	2	1		5
	YALI0C20757g	1	0	0		1
	YALI0C20801g	0	0	2		2
	YALI0C20911g	0	1	0		1
	YALI0C20933g	1	0	0		1
	YALI0C20955g	1	0	0		1
	YALI0C20999g	4	2	1		7
	YALI0C21043g	1	3	0		4
	YALI0C21065g	7	0	0		7
	YALI0C21087g	11	2	1		14
	YALI0C21131g	1	0	0		1
	YALI0C21296g	1	0	0		1
	YALI0C21362g	61	2	20		83
	YALI0C21406g	1	0	0		1
	YALI0C21428g	0	1	2		3
	YALI0C21450g	0	1	1		2
	YALI0C21472g	0	2	1		3
	YALI0C21494g	5	1	1		7
	YALI0C21516g	0	2	0		2
	YALI0C21538g	1	0	0		1
	YALI0C21560g	13	1	8		22
	YALI0C21582g	2	1	5		8
	YALI0C21604g	3	4	0		7
	YALI0C21692g	2	0	0		2
	YALI0C21758g	4	2	0		6
	YALI0C21789g	0	1	0		1
	YALI0C21802g	4	2	0		6
	YALI0C21824g	2	9	4		15
	YALI0C21868g	2	1	0		3
	YALI0C21890g	3	1	0		4
	YALI0C21934g	2	1	0		3
	YALI0C21956g	0	0	1		1
	YALI0C22000g	6	2	4		12
	YALI0C22066g	2	0	1		3
	YALI0C22121g	0	1	0		1
	YALI0C22165g	2	0	0		2
	YALI0C22187g	1	0	0		1
	YALI0C22209g	0	0	1		1
	YALI0C22253g	2	2	1		5
	YALI0C22275g	2	1	0		3
	YALI0C22319g	0	1	0		1
	YALI0C22341g	4	0	0		4
	YALI0C22385g	0	1	1		2
	YALI0C22394g	2	3	3		8
	YALI0C22506g	2	1	0		3
	YALI0C22550g	2	1	0		3
	YALI0C22682g	0	1	1		2
	YALI0C22704g	1	0	0		1
	YALI0C22748g	1	21	1		23
	YALI0C22770g	2	0	1		3
	YALI0C22924g	1	0	0		1
	YALI0C22946g	1	0	0		1
	YALI0C22990g	0	1	0		1
	YALI0C23034g	1	0	0		1
	YALI0C23056g	2	0	0		2
	YALI0C23078g	1	0	1		2
	YALI0C23122g	1	1	0		2
	YALI0C23166g	1	4	1		6
	YALI0C23210g	0	0	1		1
	YALI0C23224g	0	2	0		2
	YALI0C23276g	2	0	0		2
	YALI0C23298g	0	1	0		1
	YALI0C23364g	1	0	0		1
	YALI0C23379g	2	0	0		2
	YALI0C23408g	2	3	7		12
	YALI0C23430g	1	0	0		1
	YALI0C23452g	2	0	0		2
	YALI0C23540g	1	0	0		1
	YALI0C23562g	0	1	0		1
	YALI0C23617g	0	5	1		6
	YALI0C23727g	1	0	0		1
	YALI0C23749g	0	2	2		4
	YALI0C23815g	0	0	2		2
	YALI0C23859g	1	3	5		9
	YALI0C23903g	2	2	2		6
	YALI0C23947g	1	0	0		1
	YALI0C23969g	0	0	2		2
	YALI0C24013g	0	0	1		1
	YALI0C24057g	0	0	1		1
	YALI0C24079g	1	1	0		2
	YALI0C24101g	5	11	5		21
	YALI0C24123g	0	1	0		1
	YALI0C24189g	1	0	0		1
	YALI0C24233g	1	1	3		5
	YALI0C24255g	19	53	188		260
	YALI0C24277g	2	0	2		4
	YALI0C24299g	2	0	3		5
	YALI0C24321g	0	0	1		1
	YALI0C24354g	3	0	0		3
	YALI0C24398g	0	1	0		1
	YALI0C24420g	5	5	2		12
	YALI0D00132g	0	2	0		2
	YALI0D00154g	6	3	3		12
	YALI0D00176g	1	6	0		7
	YALI0D00220g	1	1	0		2
	YALI0D00253g	2	0	1		3
	YALI0D00275g	4	5	0		9
	YALI0D00297g	2	6	1		9
	YALI0D00319g	12	4	8		24
	YALI0D00363g	0	85	0		85
	YALI0D00385g	4	3	1		8
	YALI0D00429g	13	20	31		64
	YALI0D00451g	96	26	1		123
	YALI0D00473g	2	1	1		4
	YALI0D00495g	0	1	0		1
	YALI0D00539g	2	0	0		2
	YALI0D00561g	1	0	0		1
	YALI0D00583g	1	0	0		1
	YALI0D00605g	4	2	19		25
	YALI0D00627g	5	3	0		8
	YALI0D00649g	4	0	0		4
	YALI0D00671g	0	1	0		1
	YALI0D00693g	6	2	1		9
	YALI0D00737g	7	2	8		17
	YALI0D00781g	2	1	0		3
	YALI0D00803g	3	6	1		10
	YALI0D00825g	1	3	13		17
	YALI0D00847g	0	0	1		1
	YALI0D00891g	0	1	0		1
	YALI0D00913g	1	0	0		1
	YALI0D00957g	1	0	2		3
	YALI0D00979g	1	0	0		1
	YALI0D01001g	1	1	1		3
	YALI0D01045g	5	12	6		23
	YALI0D01089g	5	3	5		13
	YALI0D01111g	1	0	2		3
	YALI0D01133g	8	2	2		12
	YALI0D01199g	3	0	0		3
	YALI0D01221g	4	0	1		5
	YALI0D01243g	1	0	0		1
	YALI0D01265g	10	12	4		26
	YALI0D01309g	1	1	2		4
	YALI0D01353g	0	1	0		1
	YALI0D01375g	14	42	0		56
	YALI0D01419g	2	1	0		3
	YALI0D01441g	0	0	1		1
	YALI0D01463g	4	3	2		9
	YALI0D01529g	1	2	5		8
	YALI0D01573g	4	4	2		10
	YALI0D01606g	2	0	0		2
	YALI0D01716g	3	2	0		5
	YALI0D01760g	6	6	1		13
	YALI0D01804g	1	0	3		4
	YALI0D01914g	1	0	0		1
	YALI0D01980g	4	0	1		5
	YALI0D02002g	3	2	5		10
	YALI0D02024g	3	0	2		5
	YALI0D02046g	0	2	0		2
	YALI0D02101g	0	3	0		3
	YALI0D02123g	1	0	1		2
	YALI0D02167g	6	9	26		41
	YALI0D02233g	4	2	1		7
	YALI0D02255g	1	4	6		11
	YALI0D02277g	1	1	0		2
	YALI0D02321g	13	1	0		14
	YALI0D02387g	0	0	1		1
	YALI0D02431g	2	4	0		6
	YALI0D02453g	0	4	0		4
	YALI0D02475g	0	2	1		3
	YALI0D02497g	0	0	6		6
	YALI0D02563g	4	1	5		10
	YALI0D02607g	1	1	1		3
	YALI0D02629g	10	0	6		16
	YALI0D02695g	0	0	1		1
	YALI0D02739g	3	3	1		7
	YALI0D02761g	2	2	0		4
	YALI0D02783g	0	1	0		1
	YALI0D02805g	1	3	1		5
	YALI0D02849g	0	0	2		2
	YALI0D02871g	8	1	2		11
	YALI0D02893g	4	0	3		7
	YALI0D02937g	1	0	0		1
	YALI0D02959g	1	0	0		1
	YALI0D02995g	0	2	3		5
	YALI0D03069g	1	0	0		1
	YALI0D03091g	3	0	0		3
	YALI0D03135g	8	7	26		41
	YALI0D03157g	1	1	2		4
	YALI0D03179g	1	0	0		1
	YALI0D03245g	5	19	0		24
	YALI0D03267g	3	1	0		4
	YALI0D03333g	2	1	0		3
	YALI0D03399g	7	4	2		13
	YALI0D03480g	1	1	0		2
	YALI0D03531g	1	0	1		2
	YALI0D03575g	3	1	3		7
	YALI0D03619g	1	0	1		2
	YALI0D03641g	1	3	2		6
	YALI0D03663g	2	1	1		4
	YALI0D03718g	1	1	0		2
	YALI0D03762g	6	2	2		10
	YALI0D03916g	2	0	0		2
	YALI0D03960g	1	0	1		2
	YALI0D03982g	3	2	3		8
	YALI0D04026g	1	1	2		4
	YALI0D04048g	1	3	5		9
	YALI0D04070g	0	1	0		1
	YALI0D04114g	1	0	0		1
	YALI0D04136g	1	0	0		1
	YALI0D04158g	0	0	1		1
	YALI0D04202g	1	3	2		6
	YALI0D04224g	6	41	6		53
	YALI0D04246g	3	80	4		87
	YALI0D04268g	18	57	93		168
	YALI0D04378g	1	0	0		1
	YALI0D04400g	1	0	0		1
	YALI0D04422g	9	3	2		14
	YALI0D04444g	2	0	0		2
	YALI0D04466g	5	5	6		16
	YALI0D04488g	2	5	6		13
	YALI0D04510g	1	2	0		3
	YALI0D04554g	4	0	1		5
	YALI0D04719g	1	0	1		2
	YALI0D04741g	22	17	8		47
	YALI0D04785g	1	2	1		4
	YALI0D04807g	1	1	1		3
	YALI0D04829g	3	0	3		6
	YALI0D04851g	30	4	4		38
	YALI0D04884g	0	0	19		19
	YALI0D04917g	1	0	0		1
	YALI0D04939g	4	3	1		8
	YALI0D04961g	1	1	2		4
	YALI0D04983g	4	9	27		40
	YALI0D05005g	0	2	2		4
	YALI0D05041g	0	1	3		4
	YALI0D05049g	1	2	2		5
	YALI0D05071g	0	2	0		2
	YALI0D05093g	0	0	1		1
	YALI0D05137g	1	0	0		1
	YALI0D05159g	8	4	4		16
	YALI0D05181g	1	1	0		2
	YALI0D05269g	0	1	2		3
	YALI0D05291g	9	7	2		18
	YALI0D05313g	1	6	0		7
	YALI0D05335g	3	1	0		4
	YALI0D05357g	1	2	0		3
	YALI0D05401g	0	1	0		1
	YALI0D05467g	18	5	9		32
	YALI0D05511g	1	0	1		2
	YALI0D05577g	1	0	0		1
	YALI0D05599g	1	1	0		2
	YALI0D05665g	10	1	2		13
	YALI0D05687g	0	1	1		2
	YALI0D05697g	0	0	4		4
	YALI0D05709g	0	1	1		2
	YALI0D05731g	3	0	0		3
	YALI0D05753g	3	0	1		4
	YALI0D05775g	0	0	5		5
	YALI0D05797g	0	1	0		1
	YALI0D05841g	0	0	1		1
	YALI0D05929g	0	2	0		2
	YALI0D05973g	3	0	2		5
	YALI0D05995g	1	1	1		3
	YALI0D06017g	1	0	0		1
	YALI0D06039g	5	0	2		7
	YALI0D06083g	2	6	0		8
	YALI0D06171g	0	1	0		1
	YALI0D06215g	4	1	0		5
	YALI0D06237g	2	713	0		715
	YALI0D06281g	1	0	0		1
	YALI0D06303g	9	3	0		12
	YALI0D06325g	4	3	0		7
	YALI0D06391g	1	4	2		7
	YALI0D06413g	3	0	1		4
	YALI0D06435g	4	4	3		11
	YALI0D06479g	3	2	0		5
	YALI0D06501g	1	0	0		1
	YALI0D06523g	1	4	1		6
	YALI0D06545g	1	1	1		3
	YALI0D06578g	1	0	0		1
	YALI0D06688g	5	1	1		7
	YALI0D06754g	0	4	0		4
	YALI0D06776g	0	0	1		1
	YALI0D06842g	1	0	0		1
	YALI0D06864g	0	1	0		1
	YALI0D06908g	0	1	0		1
	YALI0D06930g	7	14	1		22
	YALI0D06952g	1	3	0		4
	YALI0D06996g	2	0	1		3
	YALI0D07018g	1	3	1		5
	YALI0D07040g	3	0	0		3
	YALI0D07062g	0	0	69		69
	YALI0D07084g	2	0	0		2
	YALI0D07106g	1	0	0		1
	YALI0D07128g	3	4	3		10
	YALI0D07194g	0	0	1		1
	YALI0D07216g	1	1	1		3
	YALI0D07282g	1	0	0		1
	YALI0D07326g	0	0	1		1
	YALI0D07348g	1	0	1		2
	YALI0D07370g	1	0	4		5
	YALI0D07414g	0	0	1		1
	YALI0D07436g	3	0	2		5
	YALI0D07458g	0	0	1		1
	YALI0D07480g	26	1	0		27
	YALI0D07524g	1	0	1		2
	YALI0D07535g	7	4	22		33
	YALI0D07568g	2	0	0		2
	YALI0D07612g	2	0	1		3
	YALI0D07634g	4	2	0		6
	YALI0D07656g	5	3	0		8
	YALI0D07678g	4	1	0		5
	YALI0D07744g	1	1	0		2
	YALI0D07766g	1	0	0		1
	YALI0D07810g	1	0	1		2
	YALI0D07832g	0	0	1		1
	YALI0D07854g	2	1	0		3
	YALI0D07890g	1	0	0		1
	YALI0D07898g	3	0	0		3
	YALI0D07942g	1	6	0		7
	YALI0D07964g	0	0	1		1
	YALI0D07986g	1	0	0		1
	YALI0D08052g	3	3	5		11
	YALI0D08140g	22	3	0		25
	YALI0D08162g	3	8	1		12
	YALI0D08184g	17	16	50		83
	YALI0D08206g	1	0	1		2
	YALI0D08228g	14	3	20		37
	YALI0D08250g	0	2	0		2
	YALI0D08272g	52	26	23		101
	YALI0D08294g	0	2	1		3
	YALI0D08316g	1	0	3		4
	YALI0D08338g	1	11	15		27
	YALI0D08404g	0	0	1		1
	YALI0D08448g	0	1	1		2
	YALI0D08470g	0	0	3		3
	YALI0D08492g	0	1	0		1
	YALI0D08514g	4	0	0		4
	YALI0D08536g	6	7	0		13
	YALI0D08558g	4	2	3		9
	YALI0D08580g	1	0	0		1
	YALI0D08602g	2	0	0		2
	YALI0D08635g	0	0	1		1
	YALI0D08690g	3	1	0		4
	YALI0D08712g	1	0	0		1
	YALI0D08734g	1	1	0		2
	YALI0D08756g	1	0	1		2
	YALI0D08778g	0	1	0		1
	YALI0D08822g	2	0	0		2
	YALI0D08844g	1	1	2		4
	YALI0D08910g	0	1	0		1
	YALI0D08932g	1	0	0		1
	YALI0D08976g	3	1	0		4
	YALI0D08998g	1	0	0		1
	YALI0D09086g	2	0	0		2
	YALI0D09119g	5	0	2		7
	YALI0D09141g	0	0	1		1
	YALI0D09163g	0	1	2		3
	YALI0D09185g	1	0	0		1
	YALI0D09207g	2	1	0		3
	YALI0D09229g	0	0	4		4
	YALI0D09273g	2	14	9		25
	YALI0D09295g	1	0	0		1
	YALI0D09317g	0	1	1		2
	YALI0D09339g	4	6	1		11
	YALI0D09361g	12	9	26		47
	YALI0D09427g	4	1	0		5
	YALI0D09493g	1	0	1		2
	YALI0D09603g	10	1	2		13
	YALI0D09625g	1	1	1		3
	YALI0D09713g	2	0	1		3
	YALI0D09735g	2	1	0		3
	YALI0D09757g	1	2	3		6
	YALI0D09779g	2	0	0		2
	YALI0D09823g	1	1	0		2
	YALI0D09845g	3	0	0		3
	YALI0D09889g	20	11	2		33
	YALI0D09911g	1	2	0		3
	YALI0D09933g	0	71	5		76
	YALI0D09977g	3	2	0		5
	YALI0D10021g	0	0	1		1
	YALI0D10043g	0	8	0		8
	YALI0D10087g	1	0	1		2
	YALI0D10104g	0	1	0		1
	YALI0D10109g	1	1	0		2
	YALI0D10131g	33	1	1		35
	YALI0D10175g	0	3	0		3
	YALI0D10263g	2	0	5		7
	YALI0D10417g	2	2	0		4
	YALI0D10483g	0	0	1		1
	YALI0D10593g	2	1	7		10
	YALI0D10659g	5	1	3		9
	YALI0D10681g	1	0	1		2
	YALI0D10725g	1	4	0		5
	YALI0D10769g	1	2	0		3
	YALI0D10791g	0	1	1		2
	YALI0D10813g	1	2	0		3
	YALI0D10835g	12	3	0		15
	YALI0D10857g	0	0	12		12
	YALI0D10879g	6	0	0		6
	YALI0D10901g	1	0	0		1
	YALI0D10923g	1	0	0		1
	YALI0D10967g	4	0	0		4
	YALI0D11022g	0	2	1		3
	YALI0D11066g	1	0	0		1
	YALI0D11110g	0	0	3		3
	YALI0D11125g	0	0	1		1
	YALI0D11132g	2	1	3		6
	YALI0D11176g	0	0	4		4
	YALI0D11198g	2	2	0		4
	YALI0D11220g	1	0	2		3
	YALI0D11242g	1	0	2		3
	YALI0D11264g	1	0	1		2
	YALI0D11308g	4	1	0		5
	YALI0D11330g	4	0	1		5
	YALI0D11374g	4	6	6		16
	YALI0D11418g	2	2	3		7
	YALI0D11506g	2	3	2		7
	YALI0D11594g	0	0	2		2
	YALI0D11616g	1	0	0		1
	YALI0D11682g	0	2	0		2
	YALI0D11704g	0	1	7		8
	YALI0D11726g	1	0	0		1
	YALI0D11748g	2	1	1		4
	YALI0D11770g	3	2	0		5
	YALI0D11814g	1	1	0		2
	YALI0D11836g	1	0	1		2
	YALI0D11858g	1	0	0		1
	YALI0D11968g	1	0	0		1
	YALI0D11990g	0	1	0		1
	YALI0D12056g	1	2	2		5
	YALI0D12078g	1	3	7		11
	YALI0D12100g	0	1	0		1
	YALI0D12122g	2	1	0		3
	YALI0D12144g	1	2	1		4
	YALI0D12276g	0	1	0		1
	YALI0D12386g	12	9	0		21
	YALI0D12400g	37	4	2		43
	YALI0D12408g	0	0	5		5
	YALI0D12430g	2	0	0		2
	YALI0D12452g	1	1	0		2
	YALI0D12474g	1	0	0		1
	YALI0D12496g	1	0	1		2
	YALI0D12518g	1	0	2		3
	YALI0D12540g	1	0	0		1
	YALI0D12584g	3	1	1		5
	YALI0D12606g	1	0	2		3
	YALI0D12628g	0	0	1		1
	YALI0D12661g	1	0	0		1
	YALI0D12705g	1	1	0		2
	YALI0D12749g	2	0	0		2
	YALI0D12771g	0	1	1		2
	YALI0D12859g	1	0	0		1
	YALI0D12903g	7	0	4		11
	YALI0D12969g	1	0	0		1
	YALI0D13046g	2	2	2		6
	YALI0D13068g	1	0	0		1
	YALI0D13090g	0	1	2		3
	YALI0D13104g	7	3	38		48
	YALI0D13112g	2	0	0		2
	YALI0D13134g	1	1	0		2
	YALI0D13156g	0	3	1		4
	YALI0D13442g	3	0	0		3
	YALI0D13486g	1	0	1		2
	YALI0D13552g	3	0	1		4
	YALI0D13596g	1	2	7		10
	YALI0D13640g	2	2	1		5
	YALI0D13662g	0	1	1		2
	YALI0D13684g	1	2	0		3
	YALI0D13706g	4	6	0		10
	YALI0D13728g	2	0	4		6
	YALI0D13772g	1	0	0		1
	YALI0D13794g	0	0	3		3
	YALI0D13838g	2	0	0		2
	YALI0D13860g	1	0	0		1
	YALI0D13882g	5	1	2		8
	YALI0D13904g	1	0	0		1
	YALI0D14058g	2	5	0		7
	YALI0D14080g	0	1	0		1
	YALI0D14322g	7	0	4		11
	YALI0D14344g	3	0	1		4
	YALI0D14388g	1	1	2		4
	YALI0D14410g	1	0	1		2
	YALI0D14432g	0	0	1		1
	YALI0D14454g	0	4	0		4
	YALI0D14542g	0	2	1		3
	YALI0D14564g	0	2	2		4
	YALI0D14608g	2	1	0		3
	YALI0D14630g	0	1	0		1
	YALI0D14762g	4	0	0		4
	YALI0D14784g	2	2	1		5
	YALI0D14872g	0	1	0		1
	YALI0D14894g	2	1	5		8
	YALI0D14916g	2	0	5		7
	YALI0D14982g	1	0	0		1
	YALI0D15026g	1	1	0		2
	YALI0D15048g	2	0	0		2
	YALI0D15092g	0	1	0		1
	YALI0D15114g	4	0	0		4
	YALI0D15158g	1	2	8		11
	YALI0D15268g	3	1	4		8
	YALI0D15312g	2	7	3		12
	YALI0D15334g	11	4	9		24
	YALI0D15378g	2	0	0		2
	YALI0D15510g	1	1	1		3
	YALI0D15554g	4	1	8		13
	YALI0D15620g	1	0	1		2
	YALI0D15642g	1	0	0		1
	YALI0D15664g	0	1	0		1
	YALI0D15708g	8	8	6		22
	YALI0D15752g	3	1	0		4
	YALI0D15796g	1	0	0		1
	YALI0D15840g	0	1	2		3
	YALI0D15862g	2	2	0		4
	YALI0D15928g	1	0	0		1
	YALI0D16203g	0	0	1		1
	YALI0D16225g	0	1	1		2
	YALI0D16247g	0	0	24		24
	YALI0D16269g	1	0	0		1
	YALI0D16291g	0	1	0		1
	YALI0D16335g	4	1	0		5
	YALI0D16357g	10	3	1		14
	YALI0D16379g	0	1	1		2
	YALI0D16401g	3	2	1		6
	YALI0D16423g	4	5	1		10
	YALI0D16445g	3	0	0		3
	YALI0D16467g	0	0	1		1
	YALI0D16599g	1	0	0		1
	YALI0D16643g	4	1	0		5
	YALI0D16665g	1	3	0		4
	YALI0D16709g	0	2	0		2
	YALI0D16753g	44	28	8		80
	YALI0D16775g	3	0	0		3
	YALI0D16797g	1	0	0		1
	YALI0D16841g	0	0	1		1
	YALI0D16863g	1	0	0		1
	YALI0D16984g	1	0	1		2
	YALI0D17006g	2	3	0		5
	YALI0D17028g	2	0	0		2
	YALI0D17050g	1	1	1		3
	YALI0D17086g	1	0	0		1
	YALI0D17094g	1	0	1		2
	YALI0D17116g	3	0	6		9
	YALI0D17138g	0	0	1		1
	YALI0D17160g	1	0	0		1
	YALI0D17182g	1	0	0		1
	YALI0D17204g	3	1	1		5
	YALI0D17380g	0	2	0		2
	YALI0D17402g	2	0	1		3
	YALI0D17424g	2	0	0		2
	YALI0D17490g	1	2	0		3
	YALI0D17512g	0	1	0		1
	YALI0D17666g	0	1	0		1
	YALI0D17688g	1	0	0		1
	YALI0D17798g	21	0	0		21
	YALI0D17864g	3	22	1		26
	YALI0D17930g	2	2	9		13
	YALI0D17952g	3	1	1		5
	YALI0D17974g	0	1	0		1
	YALI0D17988g	1	1	0		2
	YALI0D18062g	1	0	1		2
	YALI0D18084g	1	1	0		2
	YALI0D18106g	8	1	0		9
	YALI0D18128g	0	1	1		2
	YALI0D18194g	0	1	3		4
	YALI0D18249g	1	0	0		1
	YALI0D18293g	0	0	2		2
	YALI0D18337g	0	1	1		2
	YALI0D18403g	2	10	1		13
	YALI0D18458g	1	0	0		1
	YALI0D18590g	0	0	1		1
	YALI0D18612g	2	0	0		2
	YALI0D18634g	0	0	2		2
	YALI0D18700g	1	0	0		1
	YALI0D18722g	0	1	1		2
	YALI0D18788g	3	1	0		4
	YALI0D18810g	0	1	0		1
	YALI0D18854g	0	1	3		4
	YALI0D18898g	1	0	0		1
	YALI0D18920g	2	0	2		4
	YALI0D18964g	15	15	4		34
	YALI0D18986g	0	0	1		1
	YALI0D19008g	0	1	0		1
	YALI0D19030g	1	1	2		4
	YALI0D19052g	1	0	0		1
	YALI0D19074g	2	1	2		5
	YALI0D19096g	0	2	0		2
	YALI0D19140g	0	1	0		1
	YALI0D19162g	1	0	0		1
	YALI0D19206g	0	1	1		2
	YALI0D19316g	2	1	0		3
	YALI0D19382g	5	1	0		6
	YALI0D19426g	0	1	0		1
	YALI0D19470g	1	0	3		4
	YALI0D19558g	13	5	0		18
	YALI0D19580g	2	0	0		2
	YALI0D19734g	1	1	1		3
	YALI0D19778g	4	0	2		6
	YALI0D19822g	1	1	1		3
	YALI0D19888g	1	0	0		1
	YALI0D19910g	0	4	2		6
	YALI0D19932g	0	1	1		2
	YALI0D19954g	0	1	0		1
	YALI0D19976g	2	1	0		3
	YALI0D20020g	0	0	1		1
	YALI0D20042g	4	0	1		5
	YALI0D20086g	0	0	1		1
	YALI0D20130g	0	2	0		2
	YALI0D20152g	0	1	0		1
	YALI0D20174g	0	0	1		1
	YALI0D20240g	0	0	1		1
	YALI0D20262g	1	0	1		2
	YALI0D20306g	1	3	0		4
	YALI0D20328g	5	2	1		8
	YALI0D20394g	1	0	0		1
	YALI0D20416g	2	1	0		3
	YALI0D20438g	3	0	0		3
	YALI0D20526g	19	39	0		58
	YALI0D20548g	2	1	0		3
	YALI0D20570g	1	1	2		4
	YALI0D20592g	1	0	0		1
	YALI0D20614g	1	0	8		9
	YALI0D20636g	1	1	0		2
	YALI0D20680g	13	1	0		14
	YALI0D20702g	1	0	0		1
	YALI0D20724g	0	0	1		1
	YALI0D20768g	8	11	5		24
	YALI0D20834g	0	1	0		1
	YALI0D20856g	2	1	0		3
	YALI0D20878g	5	1	0		6
	YALI0D20944g	2	1	0		3
	YALI0D20966g	2	0	0		2
	YALI0D21010g	1	1	1		3
	YALI0D21032g	1	0	0		1
	YALI0D21142g	0	0	3		3
	YALI0D21164g	1	0	0		1
	YALI0D21230g	0	1	0		1
	YALI0D21318g	0	0	2		2
	YALI0D21362g	2	2	0		4
	YALI0D21384g	0	1	0		1
	YALI0D21530g	0	2	1		3
	YALI0D21560g	1	0	0		1
	YALI0D21582g	1	0	0		1
	YALI0D21593g	0	1	1		2
	YALI0D21604g	3	2	1		6
	YALI0D21670g	2	0	0		2
	YALI0D21725g	0	0	1		1
	YALI0D21769g	2	0	1		3
	YALI0D21890g	0	2	0		2
	YALI0D21912g	0	0	1		1
	YALI0D21956g	2	1	1		4
	YALI0D21978g	1	0	0		1
	YALI0D22022g	1	0	1		2
	YALI0D22066g	1	0	0		1
	YALI0D22088g	1	0	0		1
	YALI0D22110g	1	0	0		1
	YALI0D22132g	2	0	0		2
	YALI0D22264g	3	1	1		5
	YALI0D22352g	36	22	0		58
[truncated: 1,820 more rows]

## Sheet: Feuil1
Supplemental Table 4: validation of multi-intronic genes
Gene	introns		RT-PCR			cDNA
	#		experimental result	type of alternative splicing, other comments		#	comments
YALI0A04961g	2		spliced isoform			0
YALI0A09845g	2		spliced isoform			3
YALI0A19030g	2		spliced isoform			0
YALI0A19404g	2		no PCR product			4
YALI0A19470g	2		spliced isoform			10
YALI0A20867g	2					3
YALI0A21076g	2					1
YALI0B01540g	2		spliced isoform			0
YALI0B02244g	2		spliced isoform			4
YALI0B03212g	2		spliced isoform			0
YALI0B03982g	2		spliced isoform			74
YALI0B04847g	3					0
YALI0B05500g	2					0
YALI0B07205g	3		multiple isoforms	retention of intron 1		1
YALI0B09603g	2		spliced isoform			11
YALI0B10241g	2		multiple isoforms	retention of intron 1		0
YALI0B10736g	2		spliced isoform			11
YALI0B11154g	2		multiple isoforms	retention of intron 1		0
YALI0B12562g	2		spliced isoform			5
YALI0B14267g	2		spliced isoform			5
YALI0B15598g	3		spliced isoform			61
YALI0B15722g	2		no PCR product			2
YALI0B15752g	2		spliced isoform			7
YALI0B16566g	2		no PCR product			0
YALI0B17358g	2		spliced isoform			4
YALI0B17622g	2		spliced isoform			20
YALI0B18759g	2		spliced isoform			5
YALI0C02057g	2		spliced isoform			0
YALI0C05577g	2		spliced isoform			0
YALI0C06149g	2		spliced isoform			3
YALI0C06853g	2					3
YALI0C07150g	3		partial (intron 2 spliced)			0
YALI0C08220g	2		non specific PCR product			0
YALI0C11407g	2		spliced isoform			4
YALI0C11517g	2		spliced isoform			1
YALI0C13530g	2		spliced isoform			0
YALI0C15304g	2					1	spliced isoform
YALI0C15323g	2		multiple isoforms	retention of intron 2		0
YALI0C15532g	5		no PCR product			0
YALI0C16566g	3		spliced isoform			0
YALI0C18263g	2		multiple isoforms	retention of intron 1		1
YALI0C23496g	3		multiple isoforms	retention of intron 1; exon 2 skipped		0
YALI0D02805g	2					5
YALI0D02995g	2		spliced isoform			5
YALI0D03949g	2		spliced isoform			0
YALI0D04488g	2		spliced isoform			13
YALI0D04554g	2		partial (intron 2 spliced)			5
YALI0D05041g	2		multiple isoforms	retention of intron 1		4
YALI0D05547g	2		spliced isoform			0
YALI0D07700g	4		spliced isoform			0
YALI0D07890g	2		spliced isoform			1
YALI0D08162g	2		spliced isoform			12
YALI0D08635g	2		spliced isoform			1
YALI0D10234g	2		spliced isoform			0
YALI0D11506g	2		spliced isoform			7
YALI0D12122g	2		spliced isoform			3
YALI0D12628g	2		spliced isoform			1
YALI0D16907g	2		multiple isoforms	retention of intron 1		0
YALI0D17072g	3		spliced isoform			0
YALI0D17086g	2					1
YALI0D17490g	2		spliced isoform			3
YALI0D21802g	2					0
YALI0D23617g	2		spliced isoform			13
YALI0D24629g	2		spliced isoform			1
YALI0E02530g	2		no PCR product			0
YALI0E05819g	2		no PCR product			0
YALI0E11355g	2		spliced isoform			3
YALI0E11539g	2					4
YALI0E12081g	2		spliced isoform			14
YALI0E12991g	2		multiple isoforms	retention of intron 1		0
YALI0E13750g	2		spliced isoform			10
YALI0E14190g	2					30
YALI0E15334g	2		no PCR product			1
YALI0E20031g	2		spliced isoform			12
YALI0E21472g	2		spliced isoform			0
YALI0E23185g	2		spliced isoform			0
YALI0E23749g	2					3
YALI0E25845g	2		spliced isoform			6
YALI0E26367g	2		spliced isoform			2
YALI0E26433g	2		spliced isoform			0
YALI0E31471g	2					3
YALI0E32736g	2		spliced isoform			5
YALI0E34170g	2		spliced isoform			2
YALI0F03179g	2		spliced isoform			47
YALI0F03575g	2					1
YALI0F03817g	2→1		intron 2 never spliced	reannotation of intron 2 as coding exon		2	confirms reannotation of intron 2
YALI0F04114g	2					2
YALI0F04543g	2					2
YALI0F05060g	2		spliced isoform			3
YALI0F06791g	2		spliced isoform			4
YALI0F07491g	2		spliced isoform			0
YALI0F07909g	3		spliced isoform			1
YALI0F08481g	2		spliced isoform			2
YALI0F09185g	2					13
YALI0F09405g	2		spliced isoform			0
YALI0F09669g	2		spliced isoform			9
YALI0F13343g	2		spliced isoform			0
YALI0F13354g	2		spliced isoform			0
YALI0F14267g	2		spliced isoform			0
YALI0F14861g	4		spliced isoform			6
YALI0F16753g	3		multiple isoforms	retention of intron 1; retention of intron 2		1
YALI0F18403g	3		non specific PCR product			1
YALI0F20416g	2		spliced isoform			6
YALI0F22421g	2		spliced isoform			2
YALI0F24475g	2		spliced isoform			10
YALI0F26411g	2		spliced isoform			12
YALI0F26873g	3		multiple isoforms	retention of intron 1 and exon 3 skipped; retention of intron 1 and alternative 3' ss of intron 2		1
YALI0F29645g	2		spliced isoform			1
YALI0F31427g	2→1		intron 2 never spliced	reannotation of intron 2 as coding exon		2
YALI0F32043g	5		multiple isoforms	retention of intron 5; alternative 3'ss of intron 3		1
spliced: all predicted introns are spliced.
partial: given the size of internal exons, RT-PCR were performed independently for each intron and some RT-PCR did not work.
No result: RT-PCR gave multiple bands but either the cloning did not work, either the cloning fragments were aspecific amplicons.
#: number of introns or cDNA sequences
