# Supplementary material for: Detection and analysis of alternative splicing in Yarrowia lipolytica reveal structural constraints facilitating nonsense-mediated decay of intron-retaining transcripts
Source: Genome Biol. 2010 Jun 23;11(6):R65. doi: 10.1186/gb-2010-11-6-r65 (PMC2911113; doi:10.1186/gb-2010-11-6-r65)
Supplement: Additional file 6 — Supplementary Table S5. [file gb-2010-11-6-r65-S6.XLS]

## Sheet: YALI
Supplemental Table 5: validation of Y. lipolytica gene models with introns larger than 900 nt
Gene name		Intron			RT-PCR		cDNA
		predicted size	validated size		comments		#	validating	invalidating	Comments
YALI0F04268g		901	901		intron validated		2	1	0
YALI0B09845g		905	905		intron validated		4	3	0
YALI0C20075g		923	923		intron validated		0
YALI0A01419g*		926	926		NT		0
YALI0B18810g		930	930		intron validated		4	0	0
YALI0C09262g		954	954		intron validated		12	12	0
YALI0D10659g		974	974		NT		11	8	3	retention of intron 1
YALI0C03201g		1040			NT		1	0	1	alternative 3' ss non consensus
YALI0F08327g		1042	1042		intron validated		15	15	0
YALI0D02629g		1053	1053		intron validated		16	13	0
YALI0F03630g		1057	1057		intron validated		0
YALI0F11781g		972	1072		modification of intron coordinates		0
YALI0F03883g		1081	1081		intron validated		2	0	0
YALI0C16797g		1182	1182		intron validated		19	7	0
YALI0D02805g		1258	1258		intron validated		5	4	0
YALI0B20834g		1259	1259		intron validated		5	0	0
YALI0D02893g		1282	1282		NT		7	7	0
YALI0B00770g		1396	1486		modification of intron coordinates		14	14	0
YALI0E14058g		1551	1551		intron validated		12	0	9	alternative 5' ss
YALI0A05027g		989			no intron		8	0	8	gene model without intron
YALI0F32043g		1322			splitted in 5 introns		1	0	0
* the intron of YALI0A01419g was detected and experimentally validated by S. Kerscher (personal communication)
# indicates the number of cDNA matching to the predicted gene model
NT not tested

## Sheet: SACE
SACE > 700 bp
YJR079W		705
YPL075W		751
YDR381W		766
YHL050C		772
YNL112W		1002
