# Supplementary material for: Detection and analysis of alternative splicing in Yarrowia lipolytica reveal structural constraints facilitating nonsense-mediated decay of intron-retaining transcripts
Source: Genome Biol. 2010 Jun 23;11(6):R65. doi: 10.1186/gb-2010-11-6-r65 (PMC2911113; doi:10.1186/gb-2010-11-6-r65)
Supplement: Additional file 7 — Supplementary Table S6. [file gb-2010-11-6-r65-S7.XLS]

## Sheet: Bilan Retention Intron cDNA
Supplemental Table 6: Alternative transcripts found in Y. lipolytica
Gene Name	# Intron	Alternative isoforms detected	AS	comments	Annotation
YALI0C03201g	1	alternative 3' ss of intron 1		short intron: 1, long intron: 0	tr|Q6CD73 Yarrowia lipolytica NADH-ubiquinone reductase complex accessory subunit 8,7 kDa
YALI0F12331g	1	alternative 3' ss of intron 1	YES	short intron: 3, long intron: 6	weakly similar to sp|P40169 S. cerevisiae YNL194c
YALI0F27643g	1	alternative 3' ss of intron 1	YES	short intron: 1, long intron: 1	tr|Q8J0E4 Yarrowia lipolytica BEM1 bud emergence mediator
YALI0E14190g	2	alternative 3' ss of intron 2	YES	short intron: 7, long intron: 4	similar to uniprot|P17505 Saccharomyces cerevisiae YKL085w MDH1 Mitochondrial malate dehydrogenase, catalyzes interconversion of malate and oxaloacetate
YALI0F32043g	5	alternative 3' ss of intron 3; retention of intron 5	YES	RT-PCR	weakly similar to uniprot|P39960 Saccharomyces cerevisiae YER155c BEM2 Rho GTPase activating protein (RhoGAP) involved in the control of cytoskeleton organization and cellular morphogenesis
YALI0E14058g	1	alternative 5' ss of intron 1	YES	short intron: 9, long intron: 0 but validated by RT-PCR	similar to sp|P38922 S. cerevisiae YNL004w HRB1
YALI0F11077g	1	alternative 5' ss of intron 1	YES	short intron: 1, long intron: 1	similar to sp|P38841 S. cerevisiae YHR138c
YALI0F26873g	3	alternative TSS (in exon 2); retention of intron 1	YES	TSS2: R1:1	similar to tr|Q9C271 Neurospora crassa probable cell division control protein CDC12
	3	retention of intron 1 and exon 3 skipped; retention of intron 1 and alternative 3' ss of intron 2	YES	RT-PCR
YALI0C12918g	1	alternative TSS; alternative 5' ss; retention of intron 1	YES	TSS1 in the upstream solo LTR zeta and alternative 5'ss for intron 1; TSS2: R1: 1, S1: 7	similar to sp|P06182 S. cerevisiae YAL039c CYC3 holocytochrome-c synthase
YALI0C06853g	1	alternative TSS; retention of intron 1	YES	TSS1 (upstream of the 5'UTR intron): S1: 2, TSS2: R1: 2, S1: 1	no similarity
YALI0A20295g	1	alternative TSS (in intron 1)		TSS1(intron spliced): 2, TSS2 (no intron): 6	weakly similar to sp|P53314 S. cerevisiae YGR247w CPD1 Cyclic nucleotide PhosphoDiesterase
YALI0D05697g	1	alternative TSS (in intron 1)		TSS1(intron spliced): 4; TSS2: 2	highly similar to sp|P04650 S. cerevisiae YJL189w RPL39 60S ribosomal protein
YALI0D18403g	1	alternative TSS (in intron 1)		TSS1 (intron spliced): 2, TSS2 (no intron): 1	similar to tr|Q06321 S. cerevisiae YLR189c UGT51 sterol glucosyltransferase (UDP-glucose:sterol glucosyltransferase)
YALI0F09185g	2	alternative TSS (in intron 2)		TSS1 (introns spliced): 8; TSS2 (no intron): 1	sp|P30614 Yarrowia lipolytica Pyruvate kinase
YALI0B15598g	4	exon 2 skipped	YES	exon 2 skipped: 46; S1S2S3S4: 2	highly similar to sp|P38720 S. cerevisiae YHR183w GND1 or sp|P53319 S. cerevisiae YGR256w GND2 phosphogluconate dehydrogenase
YALI0C23496g	3	exon 2 skipped; retention of intron 1	YES	RT-PCR	some similarities with uniprot|O13689 Schizosaccharomyces pombe Hypothetical protein C11E3.10
YALI0E13750g	3	exon 3 skipped; retention of intron 2	YES	R2: 2, S2: 1, exon 3 skipped: 5; 1 antisense cDNA	similar to uniprot|CAD79666 Neurospora crassa B1D14.230 Related to serine/threonine-protein kinase
YALI0A02310g	1	retention of intron 1	YES	R1: 1 cDNA, S1: 6 cDNA	highly similar to sp|P32861 S. cerevisiae YKL035w UGP1 UTP--glucose-1-phosphate uridylyltransferase
YALI0A02431g	1	retention of intron 1		R1: 1 cDNA, S1: 0	weakly similar to sp|Q02202 S. cerevisiae YKR004c Hypothetical 34.5 kDa protein
YALI0A19624g	1	retention of intron 1		R1: 2 cDNA, S1:0	weakly similar to sp|P25576 S. cerevisiae YCL047c Hypothetical 29.7 kDa protein in APA1/DTP-PDI1 intergenic region
YALI0A19734g	1	retention of intron 1	YES	R1: 1, S1: 7	no similarity
YALI0A20867g	2	retention of intron 1	YES	R1: 1, S1: 2	similar to sp|Q12159 S. cerevisiae YDR381w YRA1 RNA annealing protein
YALI0B00770g	1	retention of intron 1	YES	R1: 3, S1 14	weakly similar to tr|Q3E756 S. cerevisiae YBL029C-A predicted protein
YALI0B00792g	1	retention of intron 1	YES	R1: 1, S1: 3	NADH-ubiquinone reductase accessory subunit 18.5 kDa (complex I)
YALI0B05610g	1	retention of intron 1	YES	R1: 1, S1: 9	similar to sp|P38910 S. cerevisiae 10 kDa heat shock protein, mitochondrial (HSP10)
YALI0B07205g	3	retention of intron 1	YES	RT-PCR	highly similar to uniprot|Q03554 Saccharomyces cerevisiae YMR292w GOT1 Evolutionarily conserved non-essential protein present in early Golgi
YALI0B08316g	1	retention of intron 1		R1: 1, S1: 0	weakly similar to DEHA0B15136g Debaryomyces hansenii
YALI0B08965g	1	retention of intron 1	YES	R1: 2, S1: 10	similar to sp|Q99258 S. cerevisiae YDR487c RIB3 3, 4-dihydroxy-2-butanone 4-phosphate synthase
YALI0B09339g	1	retention of intron 1	YES	R1: 3, S1: 2	similar to tr|O13563 S. cerevisiae YLR421c RPN13 weak similarity to human 42K membrane glycoprotein
YALI0B09991g	1	retention of intron 1	YES	R1: 2, S1: 1	some similarities with DEHA0D15972g Debaryomyces hansenii IPF 2966.1
YALI0B10241g	2	retention of intron 1	YES	RT-PCR	some similarities with uniprot|P39083 Saccharomyces cerevisiae YOR127w RGA1 (ohnolog of YDR379W) GTPase-activating protein
YALI0B10758g	1	retention of intron 1	YES	R1: 1, S1: 4	highly similar to sp|P43063 Candida albicans cell division control protein 28
YALI0B11154g	2	retention of intron 1	YES	RT-PCR	similar to uniprot|Q06147 Saccharomyces cerevisiae YLR260w LCB5 (ohnolog of YOR171C) Minor sphingoid long-chain base kinase
YALI0B14773g	1	retention of intron 1		R1: 1, S1: 0	some similarities with uniprot|P38830 S. cerevisiae YHR124W NDT80 Meiosis-specific transcription factor
YALI0B16280g	1	retention of intron 1	YES	R1: 1, S1: 1	similar to tr|Q9UV33 Ascobolus immersus Histone H1
YALI0B20108g	1	retention of intron 1		R1: 1, S1: 0	weakly similar to tr|Q05518 S. cerevisiae YHR097P hypothetical protein
YALI0C00253g	1	retention of intron 1	YES	R1: 1, S1: 4	highly similar to uniprot|P07342 S. cerevisiae YMR108W ILV2 Acetolactate synthase
YALI0C05500g	1	retention of intron 1	YES	R1: 2, S1: 1	some similarities with gb|EAQ98659.1 Congregibacter litoralis oligoribonuclease
YALI0C05665g	1	retention of intron 1	YES	R1: 1, S1: 4	tr|Q876L9 Yarrowia lipolytica 14-3-3 protein Bmh2
YALI0C06842g	1	retention of intron 1	YES	R1: 1, S1: 10	similar to sp|P11746 S. cerevisiae Pheromone receptor transcription factor
YALI0C09141g	1	retention of intron 1	YES	R1: 1, S1: 525	sp|O59949 Yarrowia lipolytica Elongation factor 1-alpha (EF-1-alpha)
YALI0C11473g	1	retention of intron 1	YES	R1: 1, S1: 1	highly similar to sp|P46784 S. cerevisiae 40S ribosomal protein S10-B or sp|Q08745 S. cerevisiae 40S ribosomal protein S10-A
YALI0C11671g	1	retention of intron 1	YES	R1: 1, S1: 2	similar to tr|Q9UVL1 Candida albicans Nonhistone protein 6
YALI0C16797g	1	retention of intron 1	YES	R1: 1, S1: 7; 3 antisense cDNA	similar to tr|Q96VP9 Glomus intraradices Probable acyl-CoA dehydrogenase
YALI0C18263g	2	retention of intron 1	YES	RT-PCR	no similarity
YALI0D05041g	2	retention of intron 1	YES	RT-PCR	some similarities with DEHA0A12749g Debaryomyces hansenii IPF 7296.1 probable Zn finger transcription factor
YALI0D05291g	1	retention of intron 1	YES	R1: 1, S1: 17	some similarities with sp|P40075 S. cerevisiae YER120w SCS2 required for inositol metabolism
YALI0D05547g	2	retention of intron 1		R1: 1, S1: 0	weakly similar to sp|P78814 Schizosaccharomyces pombe Pre-mRNA splicing factor srp2
YALI0D06303g	1	retention of intron 1	YES	R1: 1, S1: 12	highly similar to sp|P28241 S. cerevisiae YOR136w IDH2 isocitrate dehydrogenase
YALI0D06523g	1	retention of intron 1	YES	R1: 1, S1: 18	highly similar to sp|P23724 S. cerevisiae YBL041w PRE7 20S proteasome subunit(beta6)
YALI0D09361g	1	retention of intron 1	YES	R1: 1, S1: 5	highly similar to uniprot|P19414 S. cerevisiae YLR304C ACO1 Aconitase, required for the tricarboxylic acid (TCA) cycle
YALI0D10659g	1	retention of intron 1	YES	R1: 3, S1: 8	similar to sp|Q04869 S. cerevisiae YMR315w
YALI0D16665g	1	retention of intron 1		R1: 6, S1: 0	similar to tr|Q9C1W4 Schizosaccharomyces pombe UPF0057 family protein, possible stress response protein
YALI0D16907g	2	retention of intron 1	YES	RT-PCR	weakly similar to DEHA0E16291g Debaryomyces hansenii
YALI0D18722g	1	retention of intron 1		R1: 2, S1: 0	similar to sp|P40388 Schizosaccharomyces pombe UV-induced protein uvi15
YALI0D20526g	1	retention of intron 1	YES	R1: 4, S1: 39	weakly similar to sp|P22943 S. cerevisiae 12 kDa heat shock protein (Glucose and lipid-regulated protein)
YALI0E02343g	1	retention of intron 1	YES	R1: 1, S1: 4	similar to tr|Q7RYX8 Neurospora crassa hypothetical protein
YALI0E06479g	1	retention of intron 1	YES	R1: 1, S1: 7	similar to sp|P23254 S. cerevisiae YPR074c TKL1 transketolase 1 or sp|P33315 S. cerevisiae YBR117c TKL2 transketolase 2
YALI0E12081g	2	retention of intron 1	YES	R1: 1, S1: 9	similar sp|P28263 S. cerevisiae YEL012w UBC8 E2 ubiquitin-conjugating enzyme
YALI0E12991g	2	retention of intron 1	YES	RT-PCR	some similarities with uniprot|Q04779 Saccharomyces cerevisiae YMR075W RCO1 Essential subunit of the histone deacetylase Rpd3S complex
YALI0E14487g	1	retention of intron 1	YES	R1: 1, S1: 5	weakly similar to tr|Q7S3S1 Neurospora crassa NCU04946.1 predicted protein
YALI0E16294g	1	retention of intron 1	YES	R1: 1, S1:2; 3 antisense cDNA	similar to tr|Q92317 S. cerevisiae YDR397c YNC2beta functional homolog of human NC2beta/Dr1
YALI0E16841g	1	retention of intron 1		R1: 1, S1: 0	no similarity
YALI0E25025g	1	retention of intron 1	YES	R1: 2, S1: 19	similar to sp|P05735 S. cerevisiae YBR084ca RPL19B 60S large subunit ribosomal protein L19
YALI0E30602g	1	retention of intron 1	YES	R1: 2, S1: 2	similar to sp|O14455 S. cerevisiae R36B 60S ribosomal protein L36-B (L39B)
YALI0E32208g	1	retention of intron 1	YES	R1: 1, S1: 1	similar to sp|P05749 S. cerevisiae 60S ribosomal protein L22-A
YALI0E32494g	1	retention of intron 1		R1: 1, S1: 0	similar to sp|P19955 S. cerevisiae RT31 40S ribosomal protein YMR-31, mitochondrial precursor
YALI0F00506g	1	retention of intron 1	YES	R1: 2, S1: 42	highly similar to sp|P32288 S. cerevisiae YPR035w GLN1 glutamate--ammonia ligase
YALI0F02717g	1	retention of intron 1	YES	R1: 1, S1: 1	weakly similar to tr|Q12084 S. cerevisiae YDR020c
YALI0F05346g	1	retention of intron 1		R1: 1, S1: 0; 1 antisense cDNA	weakly similar to sp|Q00858 Fusarium solani Cutinase gene palindrome-binding protein
YALI0F05522g	1	retention of intron 1	YES	R1: 1, S1: 8	highly similar to sp|Q12672 S. cerevisiae YPL079w URP1B ribosomal or sp|Q02753 S. cerevisiae YBR191w URP1A ribosomal protein L21
YALI0F07975g	1	retention of intron 1		R1: 1, S1: 0	similar to DEHA0G24398g Debaryomyces hansenii
YALI0F08327g	1	retention of intron 1	YES	R1: 1, S1: 2	weakly similar to tr|Q08245 S. cerevisiae YOL109w ZEO1
YALI0F10197g	1	retention of intron 1	YES	R1: 5, S1: 9	similar to tr|Q9HGY3 Candida boidinii D-amino acid oxidase
YALI0F11781g	1	retention of intron 1		R1: 1, S1: 0	similar to tr|Q99288 S. cerevisiae YDR051c
YALI0F12023g	1	retention of intron 1	YES	R1: 1, S1: 2	no similarity
YALI0F15587g	1	retention of intron 1	YES	R1: 2, S1: 25	highly similar to sp|P15019 S. cerevisiae YLR354c TAL1 transaldolase
YALI0F17314g	1	retention of intron 1	YES	R1: 4, S1: 48	similar to sp|P04840 S. cerevisiae YNL055c POR1 mitochondrial outer membrane porin
YALI0F18359g	1	retention of intron 1		R1: 1, S1: 0	NADH-ubiquinone reductase accessory subunit 15 kDA
YALI0F18898g	1	retention of intron 1	YES	R1: 1, S1: 5	similar to DEHA0G07227g Debaryomyces hansenii IPF 4447.1
YALI0F16753g	3	retention of intron 1; retention of intron 2	YES	RT-PCR	weakly similar to uniprot|Q9XYW6 Drosophila melanogaster CHIP protein (RE01069p)
YALI0F08481g	2	retention of intron 1 and 2	YES	R1R2: 1, S1S2: 15	tr|Q9HFC7 Yarrowia lipolytica Translocon subunit
YALI0F24475g	2	retention of intron 1 and 2	YES	R1R2: 1, S1S2: 9	highly similar to sp|P25515 S. cerevisiae YEL027w CUP5 H+-ATPase V0 domain 17 KD subunit, vacuolar
YALI0A09845g	2	retention of intron 2	YES	R2: 1, S2: 2	similar to sp|P53633 S. cerevisiae YNL044W YIP3, Prenylated Rab acceptor 1, interacts with YPT proteins
YALI0B09603g	2	retention of intron 2	YES	R2: 1, S2: 7	Weakly similar to sp|P38856 S. cerevisiae YHR161c YAP1801 Yeast Adaptor Protein member of AP180 protein family
YALI0C15323g	2	retention of intron 2	YES	RT-PCR	similar to uniprot|P36533 Saccharomyces cerevisiae YML009C MRPL39 Mitochondrial ribosomal protein of the large subunit
YALI0D23617g	2	retention of intron 2	YES	R2: 1, S2: 11	weakly similar to tr|Q12164 S. cerevisiae Chromosome XII reading frame ORF YLL023C
R1 refers to the number of cDNA with intron 1 retained, S1 to the number of cDNA with intron 1 efficiently spliced
