# Supplementary material for: Detection and analysis of alternative splicing in Yarrowia lipolytica reveal structural constraints facilitating nonsense-mediated decay of intron-retaining transcripts
Source: Genome Biol. 2010 Jun 23;11(6):R65. doi: 10.1186/gb-2010-11-6-r65 (PMC2911113; doi:10.1186/gb-2010-11-6-r65)
Supplement: Additional file 8 — Supplementary Table S7. [file gb-2010-11-6-r65-S8.XLS]

## Sheet: Table2
Supplemental Table 7: Characteristics of introns whose retention was observed in Y. lipolytica mRNA
Gene Name	# Intron	Alternative isoforms detected	intron		intron size			intron boundaries					size of exon1 (nt)
	# Intron	Alternative isoforms detected	number		(nt)	category		5'ss	BP	S2	3'ss		5'UTR	coding part
YALI0A02310g	1	retention of intron 1	1		545	3n+2		GTGAGT	TACTAAC	a	AAG		49	36
YALI0A02431g	1	retention of intron 1	1		41	3n+2		GTGAGT	GACTAAC	c	CAG		-	41
YALI0A09845g	2	retention of intron 2	2		480	3n		GTGAGT	GACTAAC	a	CAG		44	33
YALI0A19624g	1	retention of intron 1	1		460	3n+1		GTGAGT	CGCTAAC	c	CAG		-	233
YALI0A19734g	1	retention of intron 1	1		95	3n+2		GTGAGT	ATCTAAC	a	CAG		40	75
YALI0A20867g	2	retention of intron 1	1		850	3n+1		GTATGT	TGCTGAC	cat	TAG		196	279
YALI0B00770g	1	retention of intron 1	1		1486	3n+1		GTGAGT	TACTAAC	c	CAG		24	31
YALI0B00792g	1	retention of intron 1	1		488	3n+2		GTGAGT	TACTAAC	c	CAG		26	117
YALI0B05610g	1	retention of intron 1	1		215	3n+2		GTGAGT	TACTAAC	aa	CAG		8	264
YALI0B07205g	3	retention of intron 1	1		76	3n+1		GTGAGT	AATTAAC	a	CAG		24	19
YALI0B08316g	1	retention of intron 1	1		709	3n+1		GTAAGT	TTCTAAC	a	CAG		-	39
YALI0B08965g	1	retention of intron 1	1		58	3n+1		GTGAGT	CGCTGAC	a	CAG		211	43
YALI0B09339g	1	retention of intron 1	1		239	3n+2		GTGAGT	TACTAAC	c	CAG		57	425
YALI0B09603g	2	retention of intron 2	2		690	3n		GTGAGT	TACTAAC	c	CAG		112	30
YALI0B09991g	1	retention of intron 1	1		452	3n+2		GTGAGT	CACTAAC	tc	CAG		189	526
YALI0B10241g	2	retention of intron 1	1		53	3n+2		GTGAGT	TGCTAAC	a	CAG		-	78
YALI0B10758g	1	retention of intron 1	1		395	3n+2		GTGAGT	TACTAAC	t	CAG		18	46
YALI0B11154g	2	retention of intron 1	1		73	3n+1		GTGAGT	TACTAAT	ccg	CAG		-	64
YALI0B14773g	1	retention of intron 1	1		266	3n+2		GTATGT	TACTAAC	a	CAG		-	7
YALI0B16280g	1	retention of intron 1	1		121	3n+1		GTAAGT	AACTAAC	a	CAG		63	52
YALI0B20108g	1	retention of intron 1	1		666	3n		GTGAGT	CACTAAC	g	CAG		-	110
YALI0C00253g	1	retention of intron 1	1		465	3n		GTGAGT	TACTAAC	a	TAG		-	122
YALI0C05500g	1	retention of intron 1	1		518	3n+2		GTGAGT	CGCTAAC	a	CAG		17	120
YALI0C05665g	1	retention of intron 1	1		812	3n+2		GTGAGT	TACTAAC	c	CAG		29	1
YALI0C06842g	1	retention of intron 1	1		587	3n+2		GTGAGT	TACTAAC	t	CAG		67	2
YALI0C06853g	2	alternative TSS; retention of intron 1	1		517	3n+1		GTGAGT	TATTAAC	cca	TAG		-	72
YALI0C09141g	1	retention of intron 1	1		122	3n+2		GTGAGT	TACTAAC	cg	CAG		81	3
YALI0C11473g	1	retention of intron 1	1		287	3n+2		GTGAGT	TACTAAC	cat	CAG		-	193
YALI0C11671g	1	retention of intron 1	1		332	3n+2		GTGAGT	TACTAAC	a	TAG		20	61
YALI0C12918g	1	alternative TSS; alternative 5' ss; retention of intron 1	1		500	3n+2		GTGAGT	TTCTAAC	g	CAG		352	18
YALI0C15323g	2	retention of intron 2	2		181	3n+1		GTGAGT	TACTAAC	t	CAG		-	7
YALI0C16797g	1	retention of intron 1	1		1182	3n		GTGAGT	CGCTAAC	ga	CAG		20	24
YALI0C18263g	2	retention of intron 1	1		144	3n		GTAAGT	GACTAAC	ccta	CAG		-	1006
YALI0C23496g	3	exon 2 skipped; retention of intron 1	1		54	3n		GTAAGT	CGCTAAC	a	CAG		-	28
YALI0D05041g	2	retention of intron 1	1		84	3n		GTGAGT	TACTAAC	c	CAG		25	91
YALI0D05291g	1	retention of intron 1	1		782	3n+2		GTGAGT	TACTAAC	c	CAG		364	34
YALI0D05547g	2	retention of intron 1	1		770	3n+2		GTATGT	ATCTAAC	ac	AAG		-	73
YALI0D06303g	1	retention of intron 1	1		632	3n+2		GTGAGT	TACTAAC	g	CAG		82	48
YALI0D06523g	1	retention of intron 1	1		555	3n		GTGAGT	TACTAAC	g	TAG		-	124
YALI0D09361g	1	retention of intron 1	1		354	3n		GTGAGT	TACTAAC	c	CAG		21	30
YALI0D10659g	1	retention of intron 1	1		974	3n+2		GTGAGT	TACTAAC	g	CAG		56	30
YALI0D16665g	1	retention of intron 1	1		373	3n+1		GTGAGT	AACTAAC	c	CAG		-	40
YALI0D16907g	2	retention of intron 1	1		64	3n+1		GTGAGT	AACTAAC	a	CAG		-	75
YALI0D18722g	1	retention of intron 1	1		305	3n+2		GTGGGT	TACTAAC	c	TAG		329	144
YALI0D20526g	1	retention of intron 1	1		220	3n+1		GTGAGT	TACTAAC	c	TAG		13	10
YALI0D23617g	2	retention of intron 2	2		746	3n+2		GTAAGT	CACTAAC	t	CAG		54	186
YALI0E02343g	1	retention of intron 1	1		140	3n+2		GTGAGT	TGCTAAC	a	CAG		88	76
YALI0E06479g	1	retention of intron 1	1		343	3n+1		GTGAGT	CGCTAAC	tc	TAG		-	60
YALI0E12081g	2	retention of intron 1	1		807	3n		GTGAGT	AACTAAC	a	CAG		25	5
YALI0E12991g	2	retention of intron 2	2		361	3n+1		GTGAGT	ATCTAAC	cc	CAG		-	524
YALI0E13750g	3	exon 3 skipped; retention of intron 2	2		251	3n+2		GTGAGT	TACTAAC	t	CAG		18	347
YALI0E14487g	1	retention of intron 1	1		257	3n+2		GTGAGT	TACTAAC	c	CAG		12	5
YALI0E16294g	1	retention of intron 1	1		86	3n+2		GTGAGT	TATTAAC	c	CAG		11	49
YALI0E16841g	1	retention of intron 1	1		432	3n		GTGAGT	AACTAAC	a	CAG		58	188
YALI0E25025g	1	retention of intron 1	1		337	3n+1		GTGAGT	AACTAAC	tc	CAG		43	2
YALI0E30602g	1	retention of intron 1	1		340	3n+1		GTAAGT	AACTAAC	at	AAG		11	16
YALI0E32208g	1	retention of intron 1	1		148	3n+1		GTAAGT	CACTAAC	ata	CAG		8	12
YALI0E32494g	1	retention of intron 1	1		465	3n		GTGAGT	AACTAAC	a	CAG		-	67
YALI0F00506g	1	retention of intron 1	1		625	3n+1		GTGAGT	CACTAAC	t	CAG		90	195
YALI0F02717g	1	retention of intron 1	1		358	3n+1		GTGAGT	TACTAAT	c	TAG		62	72
YALI0F05346g	1	retention of intron 1	1		788	3n+2		GTGAGT	TACTAAC	ctcc	CAG		38	689
YALI0F05522g	1	retention of intron 1	1		269	3n+2		GTAAGT	CACTAAC	t	CAG		28	11
YALI0F07975g	1	retention of intron 1	1		63	3n		GTGAGT	CGCTAAC	a	TAG		-	123
YALI0F08327g	1	retention of intron 1	1		1042	3n+1		GTGAGT	TACTAAC	c	CAG		28	24
YALI0F08481g	2	retention of intron 1	1		46	3n+1		GTAAGT	TACTAAC	a	CAG		29	3
YALI0F10197g	1	retention of intron 1	1		617	3n+2		GTGAGT	CGCTAAC	c	TAG		4	35
YALI0F11781g	1	retention of intron 1	1		1072	3n+1		GTGAGT	TTCTAAC	c	CAG		-	15
YALI0F12023g	1	retention of intron 1	1		47	3n+2		GTGAGT	TACTAAC	a	CAG		49	41
YALI0F15587g	1	retention of intron 1	1		240	3n		GTGAGT	ATCTAAC	c	CAG		26	73
YALI0F16753g	3	retention of intron 1;	1		61	3n+1		GTGAGT	AACTAAC	a	CAG		77	75
YALI0F16753g		retention of intron 2	2		71	3n+2		GTGAGT	GACTAAC	a	CAG
YALI0F17314g	1	retention of intron 1	1		554	3n+2		GTGAGT	TACTAAC	c	CAG		46	1
YALI0F18359g	1	retention of intron 1	1		286	3n+1		GTGAGT	AACTAAC	a	CAG		-	52
YALI0F18898g	1	retention of intron 1	1		309	3n		GTGAGT	AACTAAC	a	CAG		-	301
YALI0F24475g	2	retention of intron 1	1		72	3n		GTGAGT	TACTAAC	t	CAG		48	26
YALI0F26873g	3	alternative TSS; retention of intron1; exon3 skipped; alternative 3' ss of intron2	1		47	3n+2		GTATGA	TACTAAC	ca	CAG		-	248
YALI0F32043g	5	alternative 3' ss of intron 3; retention of intron 5	5		60	3n		GTATGT	AGCTAAC	a	CAG		-	406
