# Supplementary material for: Detection and analysis of alternative splicing in Yarrowia lipolytica reveal structural constraints facilitating nonsense-mediated decay of intron-retaining transcripts
Source: Genome Biol. 2010 Jun 23;11(6):R65. doi: 10.1186/gb-2010-11-6-r65 (PMC2911113; doi:10.1186/gb-2010-11-6-r65)
Supplement: Additional file 9 — Supplementary Table S8. [file gb-2010-11-6-r65-S9.XLS]

## Sheet: Feuil1
Supplemental Table 8: characteristic of primers used in this study
Name	Sequence	Chromosome	Coordinates	Size of PCR product (nt)
UPF1-P1	CTGTAGGTACTACTGTAGTTGAACTTCC	Yali0D	3109580..3109607	782
UPF1-P2	CATTACCCTGTTATCCCTACTCGTAACTCATGGTGGTGTAGATGTGAG	Yali0D	3110334..3110361
UPF1-T1	CTAGGGATAACAGGGTAATCTCAATCTCAGAGTCCTTGTCGCAAAGAC	Yali0D	3113165..3113192	832
UPF1-T2	CTACCGCACTTTACGAATCTGAAGTATG	Yali0D	3113969..3113996
UPF1-V1	AATCGATCGCAAGAGCAAGTCGAC	Yali0D	3109532..3109555	4599
UPF1-V2	CTGAACCAGCTCAACAGGACAATC	Yali0D	3114107..3114130
UPF2-P1	AGGTTGATTGTACAAGTCACGTGTTCAG	Yali0E	2935856..2935883	557
UPF2-P2	CATTACCCTGTTATCCCTACATCAGACTGCTGCACTGTATACTGAGGT	Yali0E	2936385..2936412
UPF2-T1	CTAGGGATAACAGGGTAATCGAGGAGACAAAGGTGGATACTTCTACTG	Yali0E	2939151..2939178	673
UPF2-T2	GTGAGACCAACGCTGATGTATATCAGTC	Yali0E	2939796..2939823
UPF2-V1	CAACCTCAGAATAACCTCCGGTAC	Yali0E	2935750..2935773	4101
UPF2-V2	TGACCGAAGTTCCATTGTGTGACG	Yali0E	2939827..2939850
XRN1-P1	GTACTACAGTGAACATTCGGCACAGTAC	Yali0C	3107238..3107265	835
XRN1-P2	CATTACCCTGTTATCCCTAGGGAATACCCATTGATGGTGTATCTGCTG	Yali0C	3106431..3106458
XRN1-T1	CTAGGGATAACAGGGTAATGCCTTAGTAGAACGGACTGACGTGTCTAA	Yali0C	3101561..3101589	871
XRN1-T2	GTTAGTGTGGTTGGTGATGAACAAGTCG	Yali0C	3100718..3100745
XRN1-V1	CCATCTCAGTCCCATACTTTGTGG	Yali0C	3107277..3107300	6667
XRN1-V2	ATTGAGCTCCTTGATGTGCTCGAC	Yali0C	3100634..3100657
* the nucleotides corresponding to the ISceI restriction site are indicated in bold.
